# Supplementary material for: (Morpholin-4-yl)[2-(morpholin-4-yl)-3,5-dinitro­phen­yl]methanone
Source: Acta Crystallogr Sect E Struct Rep Online. 2012 Jan 14;68(Pt 2):o376. doi: 10.1107/S1600536812000426 (PMC3275054; doi:10.1107/S1600536812000426)
Supplement: Supplementary file 1 [file e-68-0o376-sup1.cif]

##############################################################################
#                                                                            #
# This CIF contains the data in a paper accepted for publication in          #
# Acta Crystallographica Section E. It conforms to the requirements of       #
# Notes for Authors for Acta Crystallographica Section E, and has been       #
# peer reviewed under the auspices of the IUCr Commission on Journals.       #
#                                                                            #
# Full details of the Crystallographic Information File format               #
# are given in the paper "The Crystallographic Information File (CIF):       #
# a New Standard Archive File for Crystallography" by S. R. Hall, F. H.      #
# Allen and I. D. Brown [Acta Cryst. (1991), A47, 655-685].                  #
#                                                                            #
# The current version of the core CIF dictionary is obtainable from          #
# ftp://ftp.iucr.org/pub/cif_core.dic.                                       #
#                                                                            #
# Software is freely available for graphical display of the structure(s)     #
# in this CIF. For information consult the CIF software page                 #
# http://www.iucr.org/resources/cif/software.                                #
#                                                                            #
# This file may be used for bona fide research purposes within the           #
# scientific community so long as proper attribution is given to the journal # 
# article from which it was obtained.                                        #
#                                                                            #
##############################################################################
data_I
_audit_creation_method
;
  Olex2 1.1
  (compiled 2011.11.01 svn.r2039, GUI svn.r3906)
;
_publ_contact_author_name     ' '
_publ_contact_author_address     ?
_publ_contact_author_email     ?
_publ_contact_author_phone     ?
_chemical_name_systematic
;
(Morpholin-4-yl)[2-(morpholin-4-yl)-3,5-dinitrophenyl]methanone
;
_chemical_name_common     ?
_chemical_formula_moiety     'C15 H18 N4 O7'
_chemical_formula_sum     'C15 H18 N4 O7'
_chemical_formula_iupac     'C15 H18 N4 O7'
_chemical_formula_weight     366.33
_chemical_melting_point     ?
_space_group_crystal_system     monoclinic
_space_group_name_H-M_alt     'P 21/c'
_space_group_name_Hall     '-P 2ybc'
loop_
    _space_group_symop_id
    _space_group_symop_operation_xyz
    1 'x, y, z'
    2 '-x, y+1/2, -z+1/2'
    3 '-x, -y, -z'
    4 'x, -y-1/2, z-1/2'
_cell_length_a     10.2640(4)
_cell_length_b     21.5488(7)
_cell_length_c     8.0061(3)
_cell_angle_alpha     90.00
_cell_angle_beta     108.587(4)
_cell_angle_gamma     90.00
_cell_volume     1678.40(10)
_cell_formula_units_Z     4
_cell_measurement_reflns_used     2613
_cell_measurement_theta_min     2.9774
_cell_measurement_theta_max     29.0374
_cell_measurement_temperature     293(2)
_exptl_crystal_description     block
_exptl_crystal_colour     yellow
_exptl_crystal_size_max     0.38
_exptl_crystal_size_mid     0.35
_exptl_crystal_size_min     0.35
_exptl_crystal_density_diffrn     1.450
_exptl_crystal_density_meas     ?
_exptl_crystal_density_method     'not measured'
_exptl_crystal_F_000     768
_exptl_absorpt_coefficient_mu     0.117
_exptl_absorpt_correction_type     multi-scan
_exptl_absorpt_process_details
;
(CrysAlis PRO; Oxford Diffraction, 2006)
;
_exptl_absorpt_correction_T_min     0.99376
_exptl_absorpt_correction_T_max     1.00000
_exptl_special_details
;
CrysAlisPro (Oxford Diffraction, 2006).
Agilent Technologies,
Version 1.171.35.19 (release 27-10-2011 CrysAlis171 .NET)
(compiled Oct 27 2011,15:02:11)
Empirical absorption correction using spherical harmonics,
implemented in SCALE3 ABSPACK scaling algorithm.
;
_diffrn_ambient_temperature     293.15
_diffrn_radiation_type     'Mo K\a'
_diffrn_radiation_wavelength     0.7107
_diffrn_radiation_monochromator     graphite
_diffrn_measurement_device_type     'Oxford Diffraction Xcalibur Eos'
_diffrn_measurement_method     '\w scans'
_diffrn_detector_area_resol_mean     16.0874
_diffrn_reflns_number     7068
_diffrn_reflns_av_R_equivalents     0.0174
_diffrn_reflns_theta_min     2.98
_diffrn_reflns_theta_max     26.37
_diffrn_reflns_theta_full     26.37
_diffrn_measured_fraction_theta_max     0.999
_diffrn_measured_fraction_theta_full     0.999
_diffrn_reflns_limit_h_min     -12
_diffrn_reflns_limit_h_max     7
_diffrn_reflns_limit_k_min     -26
_diffrn_reflns_limit_k_max     18
_diffrn_reflns_limit_l_min     -9
_diffrn_reflns_limit_l_max     10
_diffrn_standards_number     ?
_diffrn_standards_interval_count     ?
_diffrn_standards_interval_time     ?
_diffrn_standards_decay_%     ?
_refine_special_details
;
Refinement of <i>F</i>^2^ against ALL reflections. The weighted <i>R</i>-factor
<i>wR</i> and goodness of fit <i>S</i> are based on <i>F</i>^2^, conventional
<i>R</i>-factors <i>R</i> are based on <i>F</i>, with <i>F</i> set to zero for
negative <i>F</i>^2^. The threshold expression of <i>F</i>^2^ >
\s(<i>F</i>^2^) is used only for calculating <i>R</i>-factors(gt) <i>etc</i>.
and is not relevant to the choice of reflections for refinement.
<i>R</i>-factors based on <i>F</i>^2^ are statistically about twice as large
as those based on <i>F</i>, and <i>R</i>- factors based on ALL data will be
even larger.
;
_reflns_number_total     3422
_reflns_number_gt     2440
_reflns_threshold_expression     I>2sigma(I)
_refine_ls_structure_factor_coef     Fsqd
_refine_ls_matrix_type     full
_refine_ls_R_factor_all     0.0683
_refine_ls_R_factor_gt     0.0444
_refine_ls_wR_factor_gt     0.0958
_refine_ls_wR_factor_ref     0.1095
_refine_ls_goodness_of_fit_ref     1.028
_refine_ls_restrained_S_all     1.028
_refine_ls_number_reflns     3422
_refine_ls_number_parameters     235
_refine_ls_number_restraints     0
_refine_ls_hydrogen_treatment     constr
_refine_ls_weighting_scheme     calc
_refine_ls_weighting_details
         'calc w=1/[\s^2^(Fo^2^)+(0.0426P)^2^+0.3019P] where P=(Fo^2^+2Fc^2^)/3'
_atom_sites_solution_hydrogens     geom
_atom_sites_solution_primary     direct
_atom_sites_solution_secondary     difmap
_refine_ls_shift/su_max     0.000
_refine_ls_shift/su_mean     0.000
_refine_diff_density_max     0.162
_refine_diff_density_min     -0.200
_refine_ls_extinction_method     none
_refine_ls_extinction_coef     ?
loop_
    _atom_type_symbol
    _atom_type_description
    _atom_type_scat_dispersion_real
    _atom_type_scat_dispersion_imag
    _atom_type_scat_source
    'C' 'C' 0.0033 0.0016
                         'International Tables Vol C Tables 4.2.6.8 and 6.1.1.4'
    'H' 'H' 0.0000 0.0000
                         'International Tables Vol C Tables 4.2.6.8 and 6.1.1.4'
    'N' 'N' 0.0061 0.0033
                         'International Tables Vol C Tables 4.2.6.8 and 6.1.1.4'
    'O' 'O' 0.0106 0.0060
                         'International Tables Vol C Tables 4.2.6.8 and 6.1.1.4'
_computing_data_collection
;
CrysAlis PRO (Oxford Diffraction, 2006)
;
_computing_cell_refinement
;
CrysAlis PRO (Oxford Diffraction, 2006)
;
_computing_data_reduction
;
CrysAlis PRO (Oxford Diffraction, 2006)
;
_computing_structure_solution     'SHELXS97 (Sheldrick, 2008)'
_computing_structure_refinement     'SHELXL97 (Sheldrick, 2008)'
_computing_molecular_graphics
;
OLEX2 (Dolomanov <i>et al.</i>, 2009)
;
_computing_publication_material
;
OLEX2 (Dolomanov <i>et al.</i>, 2009)
;
loop_
    _atom_site_type_symbol
    _atom_site_label
    _atom_site_fract_x
    _atom_site_fract_y
    _atom_site_fract_z
    _atom_site_U_iso_or_equiv
    _atom_site_adp_type
    _atom_site_calc_flag
    _atom_site_refinement_flags
    _atom_site_occupancy
    _atom_site_symmetry_multiplicity
    _atom_site_disorder_assembly
    _atom_site_disorder_group
    O O1 0.38171(14) 0.03743(7) 0.58276(17) 0.0608(4) Uani d . 1 1 . .
    O O2 0.58939(14) 0.11924(7) 0.02632(18) 0.0588(4) Uani d . 1 1 . .
    O O3 0.27069(12) 0.25026(6) 0.21720(17) 0.0468(3) Uani d . 1 1 . .
    O O4 -0.13992(17) 0.22884(9) -0.4060(2) 0.0884(6) Uani d . 1 1 . .
    O O5 -0.30029(15) 0.16911(8) -0.38749(19) 0.0723(5) Uani d . 1 1 . .
    O O6 -0.11367(15) 0.07133(8) 0.3247(2) 0.0697(5) Uani d . 1 1 . .
    O O7 -0.17948(18) 0.01161(7) 0.0962(2) 0.0825(5) Uani d . 1 1 . .
    N N1 -0.18359(16) 0.18932(8) -0.3309(2) 0.0500(4) Uani d . 1 1 . .
    N N2 -0.12006(16) 0.05713(8) 0.1748(2) 0.0510(4) Uani d . 1 1 . .
    N N3 0.17106(14) 0.09335(6) 0.30645(17) 0.0375(4) Uani d . 1 1 . .
    N N4 0.36454(13) 0.17369(6) 0.09991(17) 0.0342(3) Uani d . 1 1 . .
    C C1 -0.09372(17) 0.16569(8) -0.1628(2) 0.0361(4) Uani d . 1 1 . .
    C C2 -0.14151(17) 0.12014(8) -0.0794(2) 0.0373(4) Uani d . 1 1 . .
    H H2 -0.2291 0.1036 -0.1289 0.045 Uiso calc R 1 1 . .
    C C3 -0.05571(17) 0.09943(8) 0.0810(2) 0.0342(4) Uani d . 1 1 . .
    C C4 0.07972(16) 0.12074(7) 0.1600(2) 0.0307(4) Uani d . 1 1 . .
    C C5 0.12146(16) 0.16958(7) 0.0703(2) 0.0306(4) Uani d . 1 1 . .
    C C6 0.03563(17) 0.19131(8) -0.0891(2) 0.0357(4) Uani d . 1 1 . .
    H H6 0.0648 0.2232 -0.1471 0.043 Uiso calc R 1 1 . .
    C C7 0.25205(19) 0.12947(9) 0.4592(2) 0.0464(5) Uani d . 1 1 . .
    H H7A 0.2059 0.1302 0.5476 0.056 Uiso calc R 1 1 . .
    H H7B 0.2613 0.1719 0.4238 0.056 Uiso calc R 1 1 . .
    C C8 0.3922(2) 0.10043(11) 0.5348(3) 0.0563(6) Uani d . 1 1 . .
    H H8A 0.4402 0.1024 0.4485 0.068 Uiso calc R 1 1 . .
    H H8B 0.4451 0.1236 0.6379 0.068 Uiso calc R 1 1 . .
    C C9 0.3045(2) 0.00286(10) 0.4328(3) 0.0570(5) Uani d . 1 1 . .
    H H9A 0.2990 -0.0400 0.4668 0.068 Uiso calc R 1 1 . .
    H H9B 0.3515 0.0037 0.3452 0.068 Uiso calc R 1 1 . .
    C C10 0.16127(19) 0.02827(8) 0.3529(3) 0.0460(5) Uani d . 1 1 . .
    H H10A 0.1125 0.0047 0.2485 0.055 Uiso calc R 1 1 . .
    H H10B 0.1110 0.0249 0.4366 0.055 Uiso calc R 1 1 . .
    C C11 0.25990(16) 0.20097(8) 0.1370(2) 0.0317(4) Uani d . 1 1 . .
    C C12 0.49371(17) 0.20777(9) 0.1316(3) 0.0456(5) Uani d . 1 1 . .
    H H12A 0.5083 0.2348 0.2329 0.055 Uiso calc R 1 1 . .
    H H12B 0.4886 0.2334 0.0301 0.055 Uiso calc R 1 1 . .
    C C13 0.61214(19) 0.16320(11) 0.1647(3) 0.0594(6) Uani d . 1 1 . .
    H H13A 0.6957 0.1862 0.1754 0.071 Uiso calc R 1 1 . .
    H H13B 0.6246 0.1416 0.2749 0.071 Uiso calc R 1 1 . .
    C C14 0.4726(2) 0.08302(9) 0.0182(3) 0.0493(5) Uani d . 1 1 . .
    H H14A 0.4871 0.0625 0.1305 0.059 Uiso calc R 1 1 . .
    H H14B 0.4603 0.0513 -0.0714 0.059 Uiso calc R 1 1 . .
    C C15 0.34554(18) 0.12219(8) -0.0241(2) 0.0419(4) Uani d . 1 1 . .
    H H15A 0.3240 0.1383 -0.1429 0.050 Uiso calc R 1 1 . .
    H H15B 0.2688 0.0968 -0.0189 0.050 Uiso calc R 1 1 . .
loop_
    _atom_site_aniso_label
    _atom_site_aniso_U_11
    _atom_site_aniso_U_22
    _atom_site_aniso_U_33
    _atom_site_aniso_U_12
    _atom_site_aniso_U_13
    _atom_site_aniso_U_23
    O1 0.0474(8) 0.0784(11) 0.0501(8) 0.0055(7) 0.0066(7) 0.0204(8)
    O2 0.0462(8) 0.0699(10) 0.0680(9) 0.0094(7) 0.0290(7) -0.0044(8)
    O3 0.0433(7) 0.0360(7) 0.0618(8) -0.0055(6) 0.0177(6) -0.0154(6)
    O4 0.0654(11) 0.1098(14) 0.0752(11) -0.0167(10) 0.0017(9) 0.0537(11)
    O5 0.0423(8) 0.0936(12) 0.0631(9) -0.0114(8) -0.0086(7) 0.0163(8)
    O6 0.0582(10) 0.0991(13) 0.0616(10) 0.0069(8) 0.0327(8) 0.0293(9)
    O7 0.0735(11) 0.0540(10) 0.1152(14) -0.0298(9) 0.0236(10) 0.0129(10)
    N1 0.0393(9) 0.0576(11) 0.0462(9) -0.0007(8) 0.0038(7) 0.0108(8)
    N2 0.0357(9) 0.0519(11) 0.0666(11) 0.0001(8) 0.0183(8) 0.0201(9)
    N3 0.0382(8) 0.0352(8) 0.0352(7) -0.0014(6) 0.0062(6) 0.0034(6)
    N4 0.0290(7) 0.0343(8) 0.0393(8) -0.0048(6) 0.0111(6) -0.0061(6)
    C1 0.0323(9) 0.0381(10) 0.0361(9) 0.0012(7) 0.0084(7) 0.0040(8)
    C2 0.0268(8) 0.0387(10) 0.0446(10) -0.0034(7) 0.0090(7) -0.0009(8)
    C3 0.0336(9) 0.0305(9) 0.0423(9) -0.0025(7) 0.0176(8) 0.0024(8)
    C4 0.0300(8) 0.0306(9) 0.0325(8) 0.0006(7) 0.0114(7) -0.0032(7)
    C5 0.0295(8) 0.0279(8) 0.0356(8) -0.0003(7) 0.0122(7) -0.0014(7)
    C6 0.0332(9) 0.0343(9) 0.0406(9) -0.0020(7) 0.0131(7) 0.0048(8)
    C7 0.0502(11) 0.0525(12) 0.0341(9) -0.0053(9) 0.0100(8) -0.0001(8)
    C8 0.0444(11) 0.0781(16) 0.0420(11) -0.0116(11) 0.0076(9) 0.0061(11)
    C9 0.0494(12) 0.0536(13) 0.0646(13) 0.0120(10) 0.0134(10) 0.0161(11)
    C10 0.0458(11) 0.0374(10) 0.0510(11) 0.0012(8) 0.0102(9) 0.0137(9)
    C11 0.0320(9) 0.0291(9) 0.0334(8) -0.0023(7) 0.0097(7) 0.0018(7)
    C12 0.0339(10) 0.0499(12) 0.0546(11) -0.0099(8) 0.0163(8) -0.0076(9)
    C13 0.0320(10) 0.0768(16) 0.0670(13) 0.0005(10) 0.0125(10) -0.0057(12)
    C14 0.0572(13) 0.0440(11) 0.0521(11) 0.0086(10) 0.0252(10) 0.0016(9)
    C15 0.0421(10) 0.0372(10) 0.0477(10) -0.0012(8) 0.0164(8) -0.0102(8)
_geom_special_details
;
All e.s.d.'s (except the e.s.d. in the dihedral angle between two l.s. planes)
are estimated using the full covariance matrix. The cell e.s.d.'s are taken
into account individually in the estimation of e.s.d.'s in distances, angles
and torsion angles; correlations between e.s.d.'s in cell parameters are only
used when they are defined by crystal symmetry. An approximate (isotropic)
treatment of cell e.s.d.'s is used for estimating e.s.d.'s involving l.s.
planes.
;
loop_
    _geom_bond_atom_site_label_1
    _geom_bond_atom_site_label_2
    _geom_bond_site_symmetry_2
    _geom_bond_distance
    _geom_bond_publ_flag
    O1 C8 . 1.424(2) ?
    O1 C9 . 1.420(2) ?
    O2 C13 . 1.419(2) ?
    O2 C14 . 1.414(2) ?
    O3 C11 . 1.2275(19) ?
    O4 N1 . 1.208(2) ?
    O5 N1 . 1.218(2) ?
    O6 N2 . 1.220(2) ?
    O7 N2 . 1.219(2) ?
    N1 C1 . 1.460(2) ?
    N2 C3 . 1.465(2) ?
    N3 C4 . 1.379(2) ?
    N3 C7 . 1.464(2) ?
    N3 C10 . 1.463(2) ?
    N4 C11 . 1.338(2) ?
    N4 C12 . 1.465(2) ?
    N4 C15 . 1.460(2) ?
    C1 C2 . 1.363(2) ?
    C1 C6 . 1.384(2) ?
    C2 H2 . 0.9300 ?
    C2 C3 . 1.379(2) ?
    C3 C4 . 1.408(2) ?
    C4 C5 . 1.415(2) ?
    C5 C6 . 1.381(2) ?
    C5 C11 . 1.509(2) ?
    C6 H6 . 0.9300 ?
    C7 H7A . 0.9700 ?
    C7 H7B . 0.9700 ?
    C7 C8 . 1.507(3) ?
    C8 H8A . 0.9700 ?
    C8 H8B . 0.9700 ?
    C9 H9A . 0.9700 ?
    C9 H9B . 0.9700 ?
    C9 C10 . 1.507(2) ?
    C10 H10A . 0.9700 ?
    C10 H10B . 0.9700 ?
    C12 H12A . 0.9700 ?
    C12 H12B . 0.9700 ?
    C12 C13 . 1.505(3) ?
    C13 H13A . 0.9700 ?
    C13 H13B . 0.9700 ?
    C14 H14A . 0.9700 ?
    C14 H14B . 0.9700 ?
    C14 C15 . 1.499(2) ?
    C15 H15A . 0.9700 ?
    C15 H15B . 0.9700 ?
loop_
    _geom_angle_atom_site_label_1
    _geom_angle_atom_site_label_2
    _geom_angle_atom_site_label_3
    _geom_angle_site_symmetry_1
    _geom_angle_site_symmetry_3
    _geom_angle
    _geom_angle_publ_flag
    C9 O1 C8 . . 109.99(14) ?
    C14 O2 C13 . . 109.29(14) ?
    O4 N1 O5 . . 122.95(17) ?
    O4 N1 C1 . . 118.63(16) ?
    O5 N1 C1 . . 118.41(16) ?
    O6 N2 C3 . . 117.18(17) ?
    O7 N2 O6 . . 124.81(18) ?
    O7 N2 C3 . . 117.97(18) ?
    C4 N3 C7 . . 122.26(14) ?
    C4 N3 C10 . . 122.91(14) ?
    C10 N3 C7 . . 111.36(14) ?
    C11 N4 C12 . . 119.16(14) ?
    C11 N4 C15 . . 122.84(13) ?
    C15 N4 C12 . . 114.60(13) ?
    C2 C1 N1 . . 118.85(15) ?
    C2 C1 C6 . . 121.64(15) ?
    C6 C1 N1 . . 119.47(15) ?
    C1 C2 H2 . . 121.1 ?
    C1 C2 C3 . . 117.78(15) ?
    C3 C2 H2 . . 121.1 ?
    C2 C3 N2 . . 114.83(15) ?
    C2 C3 C4 . . 123.97(15) ?
    C4 C3 N2 . . 120.94(15) ?
    N3 C4 C3 . . 123.28(15) ?
    N3 C4 C5 . . 121.07(14) ?
    C3 C4 C5 . . 115.44(14) ?
    C4 C5 C11 . . 123.82(14) ?
    C6 C5 C4 . . 120.93(14) ?
    C6 C5 C11 . . 115.25(14) ?
    C1 C6 H6 . . 120.0 ?
    C5 C6 C1 . . 120.07(15) ?
    C5 C6 H6 . . 120.0 ?
    N3 C7 H7A . . 109.8 ?
    N3 C7 H7B . . 109.8 ?
    N3 C7 C8 . . 109.28(16) ?
    H7A C7 H7B . . 108.3 ?
    C8 C7 H7A . . 109.8 ?
    C8 C7 H7B . . 109.8 ?
    O1 C8 C7 . . 111.10(16) ?
    O1 C8 H8A . . 109.4 ?
    O1 C8 H8B . . 109.4 ?
    C7 C8 H8A . . 109.4 ?
    C7 C8 H8B . . 109.4 ?
    H8A C8 H8B . . 108.0 ?
    O1 C9 H9A . . 109.2 ?
    O1 C9 H9B . . 109.2 ?
    O1 C9 C10 . . 111.99(17) ?
    H9A C9 H9B . . 107.9 ?
    C10 C9 H9A . . 109.2 ?
    C10 C9 H9B . . 109.2 ?
    N3 C10 C9 . . 108.64(15) ?
    N3 C10 H10A . . 110.0 ?
    N3 C10 H10B . . 110.0 ?
    C9 C10 H10A . . 110.0 ?
    C9 C10 H10B . . 110.0 ?
    H10A C10 H10B . . 108.3 ?
    O3 C11 N4 . . 123.45(15) ?
    O3 C11 C5 . . 119.39(15) ?
    N4 C11 C5 . . 117.13(14) ?
    N4 C12 H12A . . 109.6 ?
    N4 C12 H12B . . 109.6 ?
    N4 C12 C13 . . 110.25(16) ?
    H12A C12 H12B . . 108.1 ?
    C13 C12 H12A . . 109.6 ?
    C13 C12 H12B . . 109.6 ?
    O2 C13 C12 . . 111.48(16) ?
    O2 C13 H13A . . 109.3 ?
    O2 C13 H13B . . 109.3 ?
    C12 C13 H13A . . 109.3 ?
    C12 C13 H13B . . 109.3 ?
    H13A C13 H13B . . 108.0 ?
    O2 C14 H14A . . 109.4 ?
    O2 C14 H14B . . 109.4 ?
    O2 C14 C15 . . 111.31(16) ?
    H14A C14 H14B . . 108.0 ?
    C15 C14 H14A . . 109.4 ?
    C15 C14 H14B . . 109.4 ?
    N4 C15 C14 . . 110.89(15) ?
    N4 C15 H15A . . 109.5 ?
    N4 C15 H15B . . 109.5 ?
    C14 C15 H15A . . 109.5 ?
    C14 C15 H15B . . 109.5 ?
    H15A C15 H15B . . 108.0 ?
loop_
    _geom_torsion_atom_site_label_1
    _geom_torsion_atom_site_label_2
    _geom_torsion_atom_site_label_3
    _geom_torsion_atom_site_label_4
    _geom_torsion_site_symmetry_1
    _geom_torsion_site_symmetry_2
    _geom_torsion_site_symmetry_3
    _geom_torsion_site_symmetry_4
    _geom_torsion
    _geom_torsion_publ_flag
    O1 C9 C10 N3 . . . . 57.5(2) ?
    O2 C14 C15 N4 . . . . -54.3(2) ?
    O4 N1 C1 C2 . . . . -178.60(18) ?
    O4 N1 C1 C6 . . . . 3.5(3) ?
    O5 N1 C1 C2 . . . . 2.8(3) ?
    O5 N1 C1 C6 . . . . -175.07(18) ?
    O6 N2 C3 C2 . . . . -124.82(18) ?
    O6 N2 C3 C4 . . . . 49.6(2) ?
    O7 N2 C3 C2 . . . . 52.9(2) ?
    O7 N2 C3 C4 . . . . -132.64(19) ?
    N1 C1 C2 C3 . . . . -178.74(15) ?
    N1 C1 C6 C5 . . . . 179.70(15) ?
    N2 C3 C4 N3 . . . . 16.1(2) ?
    N2 C3 C4 C5 . . . . -169.09(15) ?
    N3 C4 C5 C6 . . . . 171.26(15) ?
    N3 C4 C5 C11 . . . . -8.0(2) ?
    N3 C7 C8 O1 . . . . -57.6(2) ?
    N4 C12 C13 O2 . . . . 54.2(2) ?
    C1 C2 C3 N2 . . . . 171.64(16) ?
    C1 C2 C3 C4 . . . . -2.6(3) ?
    C2 C1 C6 C5 . . . . 1.9(3) ?
    C2 C3 C4 N3 . . . . -170.01(15) ?
    C2 C3 C4 C5 . . . . 4.8(2) ?
    C3 C4 C5 C6 . . . . -3.7(2) ?
    C3 C4 C5 C11 . . . . 177.09(14) ?
    C4 N3 C7 C8 . . . . -144.08(16) ?
    C4 N3 C10 C9 . . . . 144.78(16) ?
    C4 C5 C6 C1 . . . . 0.6(2) ?
    C4 C5 C11 O3 . . . . -97.7(2) ?
    C4 C5 C11 N4 . . . . 84.29(19) ?
    C6 C1 C2 C3 . . . . -0.9(3) ?
    C6 C5 C11 O3 . . . . 83.08(19) ?
    C6 C5 C11 N4 . . . . -94.98(18) ?
    C7 N3 C4 C3 . . . . -131.89(17) ?
    C7 N3 C4 C5 . . . . 53.6(2) ?
    C7 N3 C10 C9 . . . . -55.9(2) ?
    C8 O1 C9 C10 . . . . -59.5(2) ?
    C9 O1 C8 C7 . . . . 59.2(2) ?
    C10 N3 C4 C3 . . . . 25.3(2) ?
    C10 N3 C4 C5 . . . . -149.27(16) ?
    C10 N3 C7 C8 . . . . 56.40(19) ?
    C11 N4 C12 C13 . . . . 153.48(16) ?
    C11 N4 C15 C14 . . . . -154.09(16) ?
    C11 C5 C6 C1 . . . . 179.86(15) ?
    C12 N4 C11 O3 . . . . -9.5(2) ?
    C12 N4 C11 C5 . . . . 168.46(14) ?
    C12 N4 C15 C14 . . . . 47.0(2) ?
    C13 O2 C14 C15 . . . . 62.6(2) ?
    C14 O2 C13 C12 . . . . -62.8(2) ?
    C15 N4 C11 O3 . . . . -167.52(16) ?
    C15 N4 C11 C5 . . . . 10.4(2) ?
    C15 N4 C12 C13 . . . . -46.8(2) ?
data_global
_journal_date_recd_electronic     2011-12-30
_journal_date_accepted     2012-01-05
_journal_name_full     'Acta Crystallographica, Section E'
_journal_year     2012
_journal_volume     68
_journal_issue      2
_journal_page_first     o376
_journal_page_last     o376
_journal_paper_category     QO
_journal_paper_doi     10.1107/S1600536812000426
_journal_coeditor_code     NC2263
_publ_contact_author_name     'Yu, Luo-ting'
_publ_contact_author_address
;
 State Key Laboratory of Biotherapy and Cancer Center, West China Hospital,
 West China Medical School, Sichuan University, Chengdu 610041,
 People's Republic of China
;
_publ_contact_author_email     yuluot@scu.edu.cn
_publ_contact_author_fax     ' '
_publ_contact_author_phone     '86-28-85503817'
_publ_section_title
;
(Morpholin-4-yl)[2-(morpholin-4-yl)-3,5-dinitrophenyl]methanone
;
loop_
    _publ_author_name
    _publ_author_footnote
    _publ_author_address
    'Chao Gao' .
; State Key Laboratory of Biotherapy and Cancer Center
  West China Hospital
  West China Medical School
  Sichuan University
  Chengdu 610041
  People's Republic of China
;
    'Ying Xiong' .
; State Key Laboratory of Biotherapy and Cancer Center
  West China Hospital
  West China Medical School
  Sichuan University
  Chengdu 610041
  People's Republic of China
;
    'Yong Xia' .
; State Key Laboratory of Biotherapy and Cancer Center
  West China Hospital
  West China Medical School
  Sichuan University
  Chengdu 610041
  People's Republic of China
;
    'Luo-Ting Yu' .
; State Key Laboratory of Biotherapy and Cancer Center
  West China Hospital
  West China Medical School
  Sichuan University
  Chengdu 610041
  People's Republic of China
;
_publ_section_synopsis     .
