# Supplementary material for: (Morpholin-4-yl)[2-(morpholin-4-yl)-3,5-dinitro­phen­yl]methanone
Source: Acta Crystallogr Sect E Struct Rep Online. 2012 Jan 14;68(Pt 2):o376. doi: 10.1107/S1600536812000426 (PMC3275054; doi:10.1107/S1600536812000426)
Supplement: Supplementary file 2 [file e-68-0o376-Isup2.hkl]

# 
# h,k,l, Fc-squared, Fo-squared, sigma(Fo-squared) and status flag 
# 
data_I
_shelx_title ' 111222_s6_gc in P21/c ' 
_shelx_refln_list_code          4 
_shelx_F_calc_maximum      211.22 
_exptl_crystal_F_000       768.00 
_reflns_d_resolution_high  0.8000 
 
loop_ 
 _symmetry_equiv_pos_as_xyz 
 'x, y, z' 
 '-x, y+1/2, -z+1/2' 
 '-x, -y, -z' 
 'x, -y-1/2, z-1/2' 
 
_cell_length_a    10.2640 
_cell_length_b    21.5488 
_cell_length_c     8.0061 
_cell_angle_alpha  90.000 
_cell_angle_beta  108.587 
_cell_angle_gamma  90.000 
 
_shelx_F_squared_multiplier     1.000 
 
loop_ 
 _refln_index_h 
 _refln_index_k 
 _refln_index_l 
 _refln_F_squared_calc 
 _refln_F_squared_meas 
 _refln_F_squared_sigma 
 _refln_observed_status 
   2   0   0     3652.35     3375.33     20.94 o 
   3   0   0     2610.82     2473.84     22.08 o 
   4   0   0     9765.10     9787.67     50.96 o 
   5   0   0      992.33     1048.05     26.87 o 
   6   0   0        2.74        5.84      3.58 o 
   7   0   0      176.95      155.43     12.60 o 
   8   0   0      597.38      600.22     26.68 o 
   9   0   0      876.57      856.06     33.89 o 
  10   0   0       12.72       11.76      5.64 o 
  11   0   0        2.20       -4.55      4.55 o 
  12   0   0        3.85        2.25      4.25 o 
   2   1   0     4312.58     4099.14     16.47 o 
   3   1   0     1969.16     1926.34     13.86 o 
   4   1   0      651.46      606.27     12.42 o 
   5   1   0     1563.77     1492.96     22.48 o 
   6   1   0      243.96      261.10     10.69 o 
   7   1   0       20.30       15.69      3.10 o 
   8   1   0       45.82       56.90      6.12 o 
   9   1   0      594.36      566.87     19.56 o 
  10   1   0      109.17      106.96      9.21 o 
  11   1   0       30.63       27.45      5.35 o 
  12   1   0       69.94       72.70     13.74 o 
   2   2   0      140.34      154.27      3.90 o 
   3   2   0      786.28      811.89     10.59 o 
   4   2   0     3356.05     3435.10     30.51 o 
   5   2   0      560.44      611.91     14.48 o 
   6   2   0       91.92       96.18      6.42 o 
   7   2   0        0.04        1.41      2.25 o 
   8   2   0      152.95      151.29      9.53 o 
   9   2   0       38.75       41.89      5.79 o 
  10   2   0        6.20        3.69      2.59 o 
  11   2   0        5.79        5.60      3.78 o 
  12   2   0        1.19       -0.19      6.20 o 
   1   3   0       98.17       71.96      1.64 o 
   2   3   0     1366.71     1231.00     15.08 o 
   3   3   0        3.85        5.25      0.98 o 
   4   3   0     2011.23     2045.35     24.49 o 
   5   3   0     1309.45     1397.86     22.01 o 
   6   3   0      381.83      361.55     12.41 o 
   7   3   0      470.26      457.02     15.21 o 
   8   3   0       68.17       53.76      6.31 o 
   9   3   0       24.35       16.27      7.26 o 
  10   3   0      161.50      157.41     11.11 o 
  11   3   0       16.65       14.01      4.08 o 
  12   3   0        7.02        7.92      3.80 o 
   0   4   0     5361.98     5153.15     24.16 o 
   1   4   0      187.64      168.20      3.00 o 
   2   4   0     2294.95     2315.09     13.00 o 
   3   4   0     1065.90     1078.49     11.42 o 
   4   4   0     1771.35     1840.14     22.79 o 
   5   4   0      145.67      140.75      4.13 o 
   6   4   0      869.35      925.59     19.85 o 
   7   4   0      207.21      200.60     13.10 o 
   8   4   0        2.07        0.82      2.20 o 
   9   4   0       20.23       35.10      5.41 o 
  10   4   0        1.40       -0.04      7.18 o 
  11   4   0        8.38       12.30      4.17 o 
  12   4   0        4.32        4.69      3.35 o 
   1   5   0      259.18      317.45      4.49 o 
   2   5   0     6650.28     6524.03     20.91 o 
   3   5   0      181.21      186.86      5.01 o 
   4   5   0      257.41      281.96      8.85 o 
   5   5   0      423.02      476.89     13.16 o 
   6   5   0       19.71        8.27      1.34 o 
   7   5   0       25.45       26.40      3.88 o 
   8   5   0      479.32      525.49     22.32 o 
   9   5   0      150.50      129.15      9.57 o 
  10   5   0      239.35      257.19     14.25 o 
  11   5   0        7.22        5.74      3.20 o 
   0   6   0      686.29      698.94     10.97 o 
   1   6   0       13.98       12.12      2.01 o 
   2   6   0     2308.40     2200.00     12.84 o 
   3   6   0     2512.80     2480.10     21.47 o 
   4   6   0      418.69      505.63     13.27 o 
   5   6   0      129.85      124.80      5.80 o 
   6   6   0      244.40      230.25      5.82 o 
   7   6   0       72.66       76.66      4.62 o 
   8   6   0       26.84       30.13      5.70 o 
   9   6   0        2.14       10.26      4.32 o 
  10   6   0       86.82      101.87      7.60 o 
  11   6   0       15.99       15.96      3.51 o 
   1   7   0     1521.07     1513.70     11.32 o 
   2   7   0        0.17        1.71      1.18 o 
   3   7   0     3063.01     3138.27     27.16 o 
   4   7   0       77.44       69.31      5.22 o 
   5   7   0      179.21      181.02      7.00 o 
   6   7   0      244.53      272.27      9.24 o 
   7   7   0       28.59       34.75      3.78 o 
   8   7   0      133.11      138.91      7.81 o 
   9   7   0      480.75      488.66     15.33 o 
  10   7   0      178.79      178.30     10.00 o 
  11   7   0        8.36       12.29      3.27 o 
   0   8   0      194.48      212.93      7.04 o 
   1   8   0      281.88      243.15      4.85 o 
   2   8   0     1491.30     1557.22     13.02 o 
   3   8   0      130.88      132.77      5.38 o 
   4   8   0       31.32       26.80      4.14 o 
   5   8   0      108.43      106.28      5.53 o 
   6   8   0       85.32       87.62      5.40 o 
   7   8   0      106.31       92.71      5.97 o 
   8   8   0      145.79      115.83      7.29 o 
   9   8   0       60.48       50.14      5.25 o 
  10   8   0       61.16       58.55      6.83 o 
  11   8   0        3.33        7.97      3.09 o 
   1   9   0      611.66      575.63      7.88 o 
   2   9   0       42.77       33.47      3.35 o 
   3   9   0      130.37      109.08      6.23 o 
   4   9   0      756.57      753.31     15.12 o 
   5   9   0        5.90        7.57      2.51 o 
   6   9   0       14.79       18.03      2.88 o 
   7   9   0       74.22       77.79      5.62 o 
   8   9   0       41.76       59.22      6.62 o 
   9   9   0       53.77       41.26      4.88 o 
  10   9   0        8.78        4.54      2.19 o 
  11   9   0       16.56       23.90      4.37 o 
   0  10   0     1623.04     1670.00     31.38 o 
   1  10   0       80.33       90.24      5.30 o 
   2  10   0      152.13      153.50      7.16 o 
   3  10   0      277.55      270.42     10.05 o 
   4  10   0      367.92      408.64     10.81 o 
   5  10   0      271.98      264.10     11.56 o 
   6  10   0      392.99      381.32     11.45 o 
   7  10   0       73.46       67.54      7.57 o 
   8  10   0      342.25      376.75     13.03 o 
   9  10   0      167.26      185.03      9.73 o 
  10  10   0       19.25       11.74      3.20 o 
  11  10   0       17.23       16.56      3.78 o 
   1  11   0      421.13      468.84     19.04 o 
   2  11   0       38.69       46.29      4.24 o 
   3  11   0      449.35      442.94     13.35 o 
   4  11   0      808.57      832.95     19.40 o 
   5  11   0       37.11       30.58      4.44 o 
   6  11   0        1.09        0.17      1.77 o 
   7  11   0       88.93      126.79      9.90 o 
   8  11   0       41.62       37.96      4.49 o 
   9  11   0        0.00        1.91      1.95 o 
  10  11   0       13.62        3.91      2.62 o 
  11  11   0        1.23        5.32      2.64 o 
   0  12   0      342.05      363.79     16.16 o 
   1  12   0       89.77      103.07      6.26 o 
   2  12   0      317.74      305.81     10.93 o 
   3  12   0        5.87        7.09      2.24 o 
   4  12   0       11.13       18.84      3.51 o 
   5  12   0      248.50      265.84     12.04 o 
   6  12   0       25.64       32.58      4.92 o 
   7  12   0       60.02       54.26      4.81 o 
   8  12   0       48.01       41.87      5.49 o 
   9  12   0        0.26        2.03      2.00 o 
  10  12   0       59.37       55.36      5.84 o 
   1  13   0      216.04      252.16     10.08 o 
   2  13   0       27.80       22.17      3.38 o 
   3  13   0      273.14      254.19     10.78 o 
   4  13   0      203.00      222.35     10.63 o 
   5  13   0      759.29      712.97     20.09 o 
   6  13   0      176.85      165.47     14.54 o 
   7  13   0       95.09      100.18      6.99 o 
   8  13   0       75.86       80.43      6.29 o 
   9  13   0      124.40      110.25      7.83 o 
  10  13   0       12.87       11.43      3.55 o 
   0  14   0     1833.66     2067.21     41.79 o 
   1  14   0        1.48        2.57      1.96 o 
   2  14   0       76.07       90.12      6.58 o 
   3  14   0      394.18      400.34     13.93 o 
   4  14   0      351.33      364.90     15.33 o 
   5  14   0      222.00      242.44     12.00 o 
   6  14   0       37.62       22.57      5.82 o 
   7  14   0        2.94       -1.83      9.47 o 
   8  14   0        0.91        3.08      2.62 o 
   9  14   0       85.04       80.72      7.90 o 
  10  14   0       12.20        8.68      3.69 o 
   1  15   0       83.93       78.26      6.19 o 
   2  15   0       69.09       72.10      6.18 o 
   3  15   0       20.95       23.04      3.74 o 
   4  15   0      602.47      565.57     17.74 o 
   5  15   0       64.09       68.81      6.77 o 
   6  15   0      169.32      162.59     15.13 o 
   7  15   0       71.90       58.69      6.30 o 
   8  15   0       13.78       14.13      3.61 o 
   9  15   0        3.41        4.44      2.73 o 
  10  15   0       19.24       14.53      6.24 o 
   0  16   0      519.28      598.31     24.39 o 
   1  16   0       46.19       58.55      9.75 o 
   2  16   0      288.56      285.40     12.22 o 
   3  16   0      117.48      110.37      8.52 o 
   4  16   0       21.28       25.97      4.52 o 
   5  16   0       95.07      100.94      8.38 o 
   6  16   0       18.11       25.28      6.30 o 
   7  16   0       53.64       63.85      8.45 o 
   8  16   0        1.16        5.12      2.90 o 
   9  16   0       28.29       32.68      8.27 o 
   1  17   0       50.11       49.91      5.51 o 
   2  17   0       26.67       30.96      5.75 o 
   3  17   0       30.46       37.53      4.90 o 
   4  17   0      813.76      793.97     22.23 o 
   5  17   0      618.62      604.85     20.33 o 
   6  17   0       24.94       20.37      6.52 o 
   7  17   0        5.12        1.78      3.59 o 
   8  17   0        0.61        2.75      3.03 o 
   9  17   0       11.42       22.25      7.92 o 
   0  18   0       57.18       56.51      8.13 o 
   1  18   0       14.27       18.43      3.65 o 
   2  18   0       85.09       77.24      7.00 o 
   3  18   0       25.01       22.34      3.83 o 
   4  18   0      954.70      960.13     25.14 o 
   5  18   0      142.51      149.57     10.40 o 
   6  18   0       22.64       24.41      6.66 o 
   7  18   0        0.10        4.04      4.15 o 
   8  18   0       13.43       13.94      5.73 o 
   9  18   0       66.74       89.07     14.09 o 
   1  19   0      387.53      392.00     15.50 o 
   2  19   0       42.86       38.70      5.34 o 
   3  19   0       30.77       30.26      4.89 o 
   4  19   0      157.46      161.12     10.76 o 
   5  19   0        8.78        2.53      2.49 o 
   6  19   0       57.61       50.07      6.72 o 
   7  19   0        8.73        6.44      4.16 o 
   8  19   0      227.54      253.54     21.92 o 
   0  20   0       34.67       38.72      7.45 o 
   1  20   0        0.67        0.41      2.22 o 
   2  20   0       15.04       12.34      3.35 o 
   3  20   0       15.64       18.98      6.28 o 
   4  20   0      440.08      447.91     18.11 o 
   5  20   0        0.35        3.06      2.69 o 
   6  20   0        9.90       15.15      3.99 o 
   7  20   0       21.62       27.58      7.41 o 
   8  20   0       10.62       21.37      7.72 o 
   1  21   0       40.49       37.55      5.24 o 
   2  21   0       33.15       42.25      5.70 o 
   3  21   0      197.79      190.54     11.85 o 
   4  21   0       28.85       29.16      5.31 o 
   5  21   0       58.67       60.02      7.34 o 
   6  21   0       24.33       18.84      5.03 o 
   7  21   0        8.13        0.69      4.84 o 
   0  22   0       56.97       68.30     10.20 o 
   1  22   0        0.00        1.01      2.22 o 
   2  22   0        3.76        5.34      2.37 o 
   3  22   0        2.47        2.30      2.58 o 
   4  22   0        2.32       -0.85      3.59 o 
   5  22   0       45.77       52.18      7.02 o 
   6  22   0       65.18       56.50      8.82 o 
   7  22   0        2.15       -3.29      4.20 o 
   1  23   0      118.95      129.61     10.05 o 
   2  23   0       24.08       27.09      6.34 o 
   3  23   0        8.76        6.98      9.88 o 
   4  23   0       11.00       11.84      3.67 o 
   5  23   0       13.26       21.89     10.95 o 
   6  23   0        1.51        5.28      3.37 o 
   0  24   0      329.32      342.69     23.48 o 
   1  24   0       73.21       89.92      8.71 o 
   2  24   0       17.75       18.23      4.28 o 
   3  24   0        1.63       -0.12      2.57 o 
   4  24   0        4.84        0.84      2.78 o 
   5  24   0      129.00      143.34     11.75 o 
   1  25   0       61.34       63.92      7.57 o 
   2  25   0       11.49        8.04      3.30 o 
   3  25   0       16.71       16.11      4.65 o 
   4  25   0        1.42       -1.54      2.67 o 
   0  26   0       34.59       58.73     10.53 o 
   1  26   0        0.46       -1.01      2.87 o 
   2  26   0       17.06       12.90      3.60 o 
   3  26   0        6.31       11.77      4.16 o 
 -12   1   1        0.08        2.05      2.72 o 
 -11   1   1      144.38      140.95     10.75 o 
 -10   1   1      289.59      271.06     13.80 o 
  -9   1   1        0.13        0.74      1.96 o 
  -8   1   1        1.60        3.98      2.81 o 
  -7   1   1       57.44       53.40      3.08 o 
  -6   1   1       63.83       77.82      3.61 o 
  -5   1   1       22.27       32.08      3.35 o 
  -4   1   1       10.77       13.86      1.14 o 
  -3   1   1     5930.38     5701.33     18.20 o 
  -2   1   1     8137.59     7688.21     15.86 o 
  -1   1   1     2221.23     2119.79     11.37 o 
   1   1   1        4.42        5.17      0.95 o 
   2   1   1     1420.16     1374.21      7.36 o 
   3   1   1       59.05       61.86      2.28 o 
   4   1   1        2.90       10.76      2.42 o 
   5   1   1       10.54       11.42      2.67 o 
   6   1   1       90.05       83.61     10.17 o 
   7   1   1      641.90      642.36     36.26 o 
   8   1   1        2.36        5.25      2.57 o 
   9   1   1       88.28       81.16     12.65 o 
  10   1   1        0.39        0.06      4.02 o 
  11   1   1       25.54       35.23      6.23 o 
 -12   2   1       61.50       59.61      7.62 o 
 -11   2   1        5.02        4.59      2.98 o 
 -10   2   1        1.39        5.96      3.28 o 
  -9   2   1      183.48      174.06     11.17 o 
  -8   2   1     1402.74     1349.69     33.72 o 
  -7   2   1      971.23      939.83     13.19 o 
  -6   2   1      130.81      113.63      6.55 o 
  -5   2   1       24.01       30.78      2.50 o 
  -4   2   1     6109.63     6212.29     21.93 o 
  -3   2   1        0.06        0.41      0.54 o 
  -2   2   1      141.15      123.13      2.40 o 
  -1   2   1      652.70      634.59      8.30 o 
   0   2   1     5686.47     5400.68     14.52 o 
   1   2   1        0.06        3.13      0.90 o 
   2   2   1      353.88      354.33      6.78 o 
   3   2   1     2188.76     2209.57     16.97 o 
   4   2   1      440.09      457.63     13.73 o 
   5   2   1      193.62      185.53      4.41 o 
   6   2   1      673.56      658.82     17.82 o 
   7   2   1      201.30      198.17     10.74 o 
   8   2   1       60.16       68.36     18.22 o 
   9   2   1        0.26        0.32      2.45 o 
  10   2   1        5.12        1.09      2.98 o 
  11   2   1       23.59       29.92      5.96 o 
 -12   3   1       16.18       23.49      7.03 o 
 -11   3   1        9.53        3.64      3.19 o 
 -10   3   1       66.91       59.03      6.60 o 
  -9   3   1       33.69       35.91     13.56 o 
  -8   3   1       65.41       69.83      4.69 o 
  -7   3   1      418.96      422.91     13.74 o 
  -6   3   1      583.48      592.31     14.80 o 
  -5   3   1      369.37      380.65      6.60 o 
  -4   3   1     2907.14     2932.21     15.42 o 
  -3   3   1     2859.51     2883.45     12.50 o 
  -2   3   1    12791.09    12237.33     24.02 o 
  -1   3   1     3159.91     3116.43     11.74 o 
   0   3   1    11682.79    11169.66     32.00 o 
   1   3   1     8432.36     8493.47     35.81 o 
   2   3   1       13.87       11.55      1.18 o 
   3   3   1     1819.76     1771.66     25.09 o 
   4   3   1     1889.44     2081.00     26.58 o 
   5   3   1       39.35       32.13      4.03 o 
   6   3   1       43.64       49.43      2.58 o 
   7   3   1        8.78        5.92      2.71 o 
   8   3   1      567.39      596.62     19.83 o 
   9   3   1        0.56        2.06      2.33 o 
  10   3   1        7.55        4.62      3.05 o 
  11   3   1       10.29        8.49      3.79 o 
 -12   4   1        1.38        3.12      2.31 o 
 -11   4   1       20.96       17.39      4.21 o 
 -10   4   1       18.24       11.57      8.17 o 
  -9   4   1      226.80      205.20     11.32 o 
  -8   4   1        6.60        3.78      2.60 o 
  -7   4   1      261.13      263.57     10.98 o 
  -6   4   1      740.71      730.66     16.53 o 
  -5   4   1     2000.81     2020.51     18.68 o 
  -4   4   1      557.05      512.02     11.98 o 
  -3   4   1      960.63      875.27      8.26 o 
  -2   4   1        1.13        2.83      0.78 o 
  -1   4   1    44614.95    39444.66    147.39 o 
   0   4   1     5034.36     5069.51     12.90 o 
   1   4   1      320.88      324.12      4.81 o 
   2   4   1      356.35      342.73      6.15 o 
   3   4   1     4768.67     4780.14     52.22 o 
   4   4   1      599.59      636.64     14.88 o 
   5   4   1       10.97       13.47      4.00 o 
   6   4   1        0.83        3.58      2.14 o 
   7   4   1       88.36       94.54      7.60 o 
   8   4   1     1181.98     1108.77     27.14 o 
   9   4   1        0.77       -1.98      2.32 o 
  10   4   1        7.47       11.12      4.10 o 
  11   4   1        3.41        4.12      4.50 o 
 -12   5   1        7.01        4.98      3.23 o 
 -11   5   1       84.20       82.60      7.06 o 
 -10   5   1       14.56       15.08      4.05 o 
  -9   5   1        2.95        2.90      3.54 o 
  -8   5   1      194.40      193.47     10.31 o 
  -7   5   1      382.41      394.28     11.24 o 
  -6   5   1      513.46      462.00      9.25 o 
  -5   5   1      165.31      156.66      6.75 o 
  -4   5   1     1297.36     1305.81     15.02 o 
  -3   5   1      107.61      116.51      3.16 o 
  -2   5   1       14.14       20.50      1.47 o 
  -1   5   1     2795.98     2604.62     13.58 o 
   0   5   1      592.74      578.64      4.85 o 
   1   5   1      809.60      713.70      6.19 o 
   2   5   1       40.98       43.22      2.05 o 
   3   5   1      206.58      237.70      8.52 o 
   4   5   1        0.01        5.24      3.22 o 
   5   5   1      338.85      318.81     11.75 o 
   6   5   1       91.47       93.62      7.01 o 
   7   5   1        1.30        4.41      3.20 o 
   8   5   1      394.87      379.67     16.00 o 
   9   5   1        5.83        3.42      2.39 o 
  10   5   1        0.09        0.31      3.03 o 
  11   5   1        3.15        4.96      3.54 o 
 -12   6   1       10.00       10.63      3.13 o 
 -11   6   1       11.10       10.60      4.35 o 
 -10   6   1       32.94       34.52      4.63 o 
  -9   6   1        4.24       -0.41      1.76 o 
  -8   6   1        2.01       -1.02      2.23 o 
  -7   6   1      211.91      191.45      6.20 o 
  -6   6   1      306.41      318.65      8.22 o 
  -5   6   1     2804.47     2875.89     28.90 o 
  -4   6   1      516.25      517.86      9.68 o 
  -3   6   1     1481.99     1540.23     41.31 o 
  -2   6   1      745.61      769.12     19.33 o 
  -1   6   1     2436.05     2359.66     22.02 o 
   0   6   1      135.58      129.59      3.40 o 
   1   6   1      521.18      490.68      5.52 o 
   2   6   1       21.25       19.21      1.46 o 
   3   6   1      306.13      309.86      7.89 o 
   4   6   1      144.28      116.97      6.70 o 
   5   6   1        2.73        3.89      2.00 o 
   6   6   1        1.59       -1.08      1.96 o 
   7   6   1       12.99       18.62      8.89 o 
   8   6   1      900.10      938.27     25.10 o 
   9   6   1      145.80      143.40     10.65 o 
  10   6   1        4.48        1.69      4.64 o 
  11   6   1       13.28        7.12      4.97 o 
 -12   7   1        3.25        5.08      2.92 o 
 -11   7   1       35.89       38.90      4.93 o 
 -10   7   1      116.48      152.56      8.86 o 
  -9   7   1        4.49        2.01      2.71 o 
  -8   7   1       60.02       66.10      5.13 o 
  -7   7   1      116.58      118.14      4.79 o 
  -6   7   1      260.44      267.97      6.86 o 
  -5   7   1      900.23      922.58     14.68 o 
  -4   7   1     1042.36     1079.57     16.60 o 
  -3   7   1      221.81      223.27      9.26 o 
  -2   7   1      579.92      542.44      7.94 o 
  -1   7   1     1438.39     1475.64     20.88 o 
   0   7   1       43.01       54.82      2.04 o 
   1   7   1      554.53      567.24      6.29 o 
   2   7   1     1014.84      988.94     11.30 o 
   3   7   1     2275.53     2449.10     35.45 o 
   4   7   1     9431.46     9685.60    101.39 o 
   5   7   1      408.25      405.43     10.90 o 
   6   7   1      264.47      275.64      9.77 o 
   7   7   1      190.30      197.08     20.61 o 
   8   7   1       40.87       63.58      7.16 o 
   9   7   1       18.46       18.09      3.60 o 
  10   7   1       32.96       30.83      6.46 o 
  11   7   1        1.42       -0.27      3.24 o 
 -11   8   1        2.01        6.37      2.74 o 
 -10   8   1       82.44       91.94      7.01 o 
  -9   8   1       89.68       88.86      8.38 o 
  -8   8   1        0.05        0.81      2.06 o 
  -7   8   1       12.07       13.74      2.80 o 
  -6   8   1        1.89        3.22      1.59 o 
  -5   8   1      323.70      367.20      9.47 o 
  -4   8   1     1345.83     1432.86     33.15 o 
  -3   8   1        1.33        3.03      1.13 o 
  -2   8   1       85.11       77.61      3.66 o 
  -1   8   1      382.12      344.25     10.04 o 
   0   8   1      247.74      279.78      4.88 o 
   1   8   1      180.07      168.95      3.93 o 
   2   8   1      685.44      687.03      9.65 o 
   3   8   1       16.23       16.42      2.64 o 
   4   8   1       15.48       18.23      2.69 o 
   5   8   1      447.93      441.56     15.76 o 
   6   8   1       42.02       36.20      3.82 o 
   7   8   1       50.41       48.73      4.76 o 
   8   8   1      154.08      135.22      8.05 o 
   9   8   1        2.65        4.50      3.22 o 
  10   8   1        0.71        1.99      2.25 o 
  11   8   1        9.62       13.54      3.58 o 
 -11   9   1        5.14        5.46      3.06 o 
 -10   9   1        1.21        3.38      3.14 o 
  -9   9   1        4.80        4.97      2.03 o 
  -8   9   1      135.34      118.90      6.98 o 
  -7   9   1      165.97      157.57      7.46 o 
  -6   9   1       57.24       70.02      4.71 o 
  -5   9   1        1.96        4.58      2.31 o 
  -4   9   1       95.22      116.05      9.88 o 
  -3   9   1      235.57      237.96      8.86 o 
  -2   9   1      584.57      591.55     10.40 o 
  -1   9   1       51.55       51.79      3.36 o 
   0   9   1      122.20      115.10      4.66 o 
   1   9   1      449.12      425.63      7.35 o 
   2   9   1      278.78      282.98      6.51 o 
   3   9   1      140.14      130.50      5.66 o 
   4   9   1      449.56      446.56     11.28 o 
   5   9   1      109.09      117.69      7.65 o 
   6   9   1      132.46      120.09      7.89 o 
   7   9   1       29.98       29.26      3.71 o 
   8   9   1      271.05      249.65     11.10 o 
   9   9   1      139.73      158.43     10.16 o 
  10   9   1        9.46        9.37      3.00 o 
 -11  10   1       70.75       72.26      8.81 o 
 -10  10   1       41.07       43.80      7.32 o 
  -9  10   1        1.96        3.04      2.36 o 
  -8  10   1       75.30       77.12      5.73 o 
  -7  10   1       63.03       67.67      5.14 o 
  -6  10   1        4.74        6.32      1.95 o 
  -5  10   1       31.86       39.56      8.97 o 
  -4  10   1       82.69       91.82      6.29 o 
  -3  10   1       52.01       60.60      4.74 o 
  -2  10   1      160.23      144.19      6.81 o 
  -1  10   1     3230.09     3549.66     38.02 o 
   0  10   1       14.15       14.39      1.48 o 
   1  10   1     1633.65     1606.47     15.00 o 
   2  10   1       42.45       48.27      3.37 o 
   3  10   1       64.70       66.00      4.26 o 
   4  10   1     1876.99     1893.40     23.65 o 
   5  10   1        0.00       -0.37      1.84 o 
   6  10   1        0.14        1.60      1.62 o 
   7  10   1       12.61       15.47      2.99 o 
   8  10   1      693.60      638.70     17.52 o 
   9  10   1       97.05       90.62      7.13 o 
  10  10   1       12.75       11.66      4.20 o 
 -11  11   1       22.06       37.59      6.78 o 
 -10  11   1      149.22      157.50     10.43 o 
  -9  11   1       49.85       62.43      5.70 o 
  -8  11   1       53.77       46.75      4.53 o 
  -7  11   1       56.23       52.07      5.32 o 
  -6  11   1       29.86       22.65      3.55 o 
  -5  11   1       78.56       84.85      9.69 o 
  -4  11   1        5.37        4.68      2.21 o 
  -3  11   1       94.06       78.85      5.63 o 
  -2  11   1        3.06       -0.35      1.31 o 
  -1  11   1     1808.06     1907.13     24.81 o 
   0  11   1      585.89      643.42      9.64 o 
   1  11   1      122.46      154.59      7.23 o 
   2  11   1      307.08      300.01     10.48 o 
   3  11   1        7.94        4.67      1.55 o 
   4  11   1       38.79       38.13      4.68 o 
   5  11   1      344.80      372.75     11.57 o 
   6  11   1        5.50        9.19      3.04 o 
   7  11   1       30.98       26.86      3.69 o 
   8  11   1      159.28      163.52      9.13 o 
   9  11   1        0.03       -2.42      2.42 o 
  10  11   1       41.04       49.78      5.73 o 
 -11  12   1        1.73        3.02      4.53 o 
 -10  12   1       60.99       68.86     12.31 o 
  -9  12   1      138.06      115.55      9.93 o 
  -8  12   1        0.02        5.90      5.31 o 
  -7  12   1        0.59        1.56      1.97 o 
  -6  12   1        2.70        4.41      2.39 o 
  -5  12   1        9.69        7.74      4.10 o 
  -4  12   1      188.73      222.57     10.11 o 
  -3  12   1      181.11      169.26      8.48 o 
  -2  12   1        3.85        1.02      1.83 o 
  -1  12   1      235.70      247.01      9.43 o 
   0  12   1       20.69       32.43      2.84 o 
   1  12   1      132.95      148.40      9.10 o 
   2  12   1      211.96      219.98      9.35 o 
   3  12   1      332.00      321.01     11.86 o 
   4  12   1      278.88      301.30     10.06 o 
   5  12   1       89.17      114.09      6.66 o 
   6  12   1       14.48       13.22      8.25 o 
   7  12   1       10.51       12.56      2.67 o 
   8  12   1       81.92       81.05      6.81 o 
   9  12   1        3.25       -0.72      3.46 o 
  10  12   1        8.12       11.75      3.27 o 
 -10  13   1       73.45       85.80     13.36 o 
  -9  13   1        2.98        5.31      5.71 o 
  -8  13   1        6.07        8.03      2.80 o 
  -7  13   1       17.90       18.41      3.98 o 
  -6  13   1       21.83       27.89      9.05 o 
  -5  13   1      226.92      203.86     15.62 o 
  -4  13   1      105.14      100.38     10.56 o 
  -3  13   1      159.76      171.63      8.79 o 
  -2  13   1      287.98      307.95     11.19 o 
  -1  13   1      551.11      569.58     14.88 o 
   0  13   1      353.25      373.70     12.04 o 
   1  13   1        3.42        1.10      1.49 o 
   2  13   1      324.64      328.74     11.80 o 
   3  13   1      358.61      342.74     15.85 o 
   4  13   1       55.86       58.03      4.75 o 
   5  13   1       70.39       60.92      5.04 o 
   6  13   1        4.27        6.12      2.95 o 
   7  13   1       73.32       77.30      6.09 o 
   8  13   1        4.66       11.41      2.92 o 
   9  13   1        6.43       10.38      3.10 o 
  10  13   1        0.24        3.47      2.61 o 
 -10  14   1       98.64      100.50     14.52 o 
  -9  14   1      193.54      216.27     19.99 o 
  -8  14   1       88.59       92.05      7.65 o 
  -7  14   1      176.28      173.15      9.86 o 
  -6  14   1     1769.53     1768.81     40.05 o 
  -5  14   1      953.96      956.30     23.46 o 
  -4  14   1       10.20        6.00      2.33 o 
  -3  14   1      124.03      112.31      8.92 o 
  -2  14   1        0.56        0.65      2.16 o 
  -1  14   1        3.78        3.69      3.04 o 
   0  14   1       57.30       58.42      5.20 o 
   1  14   1       19.58       20.89      3.17 o 
   2  14   1       69.93       85.31      6.33 o 
   3  14   1       24.52       26.33      3.86 o 
   4  14   1      258.12      250.48     11.76 o 
   5  14   1      393.86      362.35     12.60 o 
   6  14   1        0.30        0.27      3.41 o 
   7  14   1       93.63      104.25      8.92 o 
   8  14   1       22.11       23.57      3.78 o 
   9  14   1        0.32        2.92      2.02 o 
 -10  15   1       24.45       46.42     10.19 o 
  -9  15   1       71.40       61.77     11.18 o 
  -8  15   1        4.88       -5.53      5.53 o 
  -7  15   1       16.07       16.37      3.38 o 
  -6  15   1      448.34      443.68     25.07 o 
  -5  15   1      694.45      695.01     20.38 o 
  -4  15   1        0.49       -0.01      3.49 o 
  -3  15   1      281.57      294.47     21.19 o 
  -2  15   1      629.18      674.61     17.85 o 
  -1  15   1      421.96      428.20     21.04 o 
   0  15   1      134.27      154.70      8.44 o 
   1  15   1       11.75       12.60      3.22 o 
   2  15   1      378.45      405.22     28.57 o 
   3  15   1       42.88       43.12      5.01 o 
   4  15   1       14.40       10.26      3.13 o 
   5  15   1       68.39       83.59      7.52 o 
   6  15   1        0.65       -3.48      3.48 o 
   7  15   1       86.16       95.08     10.65 o 
   8  15   1        0.00        0.57      2.60 o 
   9  15   1       37.32       33.99      6.46 o 
 -10  16   1       10.34        4.76      5.28 o 
  -9  16   1       11.60       19.00      6.53 o 
  -8  16   1        4.85        3.54      3.50 o 
  -7  16   1       51.21       51.99      5.56 o 
  -6  16   1        2.91        3.33      3.32 o 
  -5  16   1      459.45      508.03     17.83 o 
  -4  16   1       74.46       71.38      6.65 o 
  -3  16   1      405.38      407.45     14.82 o 
  -2  16   1       20.77       25.49      5.97 o 
  -1  16   1       33.62       30.35      6.26 o 
   0  16   1      161.82      173.36      9.27 o 
   1  16   1       28.03       31.15      5.72 o 
   2  16   1      130.33      130.45      8.35 o 
   3  16   1        0.03       -2.07      2.36 o 
   4  16   1       18.07       18.52      7.58 o 
   5  16   1       74.94       80.73      8.44 o 
   6  16   1        1.29        2.18      3.83 o 
   7  16   1        1.55        1.67      3.37 o 
   8  16   1       17.62       13.56      3.93 o 
   9  16   1        0.17       -2.17      2.17 o 
  -9  17   1        1.44        1.31      4.16 o 
  -8  17   1        0.85        2.09      3.53 o 
  -7  17   1        1.18       -2.20      3.79 o 
  -6  17   1       15.34       16.31      6.37 o 
  -5  17   1      117.96      118.29      9.01 o 
  -4  17   1      419.70      433.57     16.23 o 
  -3  17   1       23.44       24.17      4.09 o 
  -2  17   1       22.57       12.78      5.71 o 
  -1  17   1       24.96       31.18      4.82 o 
   0  17   1      308.15      288.92     12.30 o 
   1  17   1       52.22       46.77      5.23 o 
   2  17   1       78.07       59.77      6.03 o 
   3  17   1       79.96       78.72      7.09 o 
   4  17   1     1923.28     1837.79     34.08 o 
   5  17   1       53.34       60.45      8.21 o 
   6  17   1        3.41        0.59      5.20 o 
   7  17   1        5.24        2.02      3.75 o 
   8  17   1       75.45       73.20      8.20 o 
  -9  18   1       28.41       48.90     10.82 o 
  -8  18   1       26.61       20.74      7.29 o 
  -7  18   1       28.62       41.84      9.18 o 
  -6  18   1      286.19      270.51     20.87 o 
  -5  18   1       12.78       15.18      4.08 o 
  -4  18   1      361.78      359.02     15.27 o 
  -3  18   1      137.34      131.30      9.02 o 
  -2  18   1       23.32       20.53      3.59 o 
  -1  18   1        9.65       12.31      3.32 o 
   0  18   1        6.09        8.19      3.10 o 
   1  18   1        8.41       13.93      3.31 o 
   2  18   1        0.29        0.20      2.80 o 
   3  18   1      505.85      514.54     33.84 o 
   4  18   1        1.85        5.23      3.19 o 
   5  18   1       55.92       62.89      7.03 o 
   6  18   1        4.81       -1.03      2.74 o 
   7  18   1        0.33        0.44      4.16 o 
   8  18   1        6.53        4.23      4.67 o 
  -8  19   1        0.00       -1.42      4.25 o 
  -7  19   1        0.21        4.32      3.62 o 
  -6  19   1       27.11       24.01      6.81 o 
  -5  19   1       31.08       27.20      4.89 o 
  -4  19   1       26.66       32.21      4.91 o 
  -3  19   1      246.90      233.18     12.43 o 
  -2  19   1       79.60       84.78      7.43 o 
  -1  19   1       31.68       29.68      8.05 o 
   0  19   1       36.76       41.56      5.48 o 
   1  19   1      198.69      205.43     11.22 o 
   2  19   1        3.11        3.00      2.90 o 
   3  19   1       43.02       42.26      5.77 o 
   4  19   1       37.85       42.42      5.86 o 
   5  19   1       57.01       52.15      6.53 o 
   6  19   1        3.14        1.76      2.19 o 
   7  19   1        3.09        0.43      4.02 o 
   8  19   1       33.10       49.39     10.18 o 
  -8  20   1       21.33       29.01      8.04 o 
  -7  20   1       10.88        6.92      4.87 o 
  -6  20   1        0.58        1.00      3.10 o 
  -5  20   1       13.11        7.69      2.97 o 
  -4  20   1       37.45       47.62      7.17 o 
  -3  20   1        8.91        3.17      2.44 o 
  -2  20   1       48.01       46.81      5.77 o 
  -1  20   1        1.08        2.62      4.50 o 
   0  20   1      102.95      115.80      9.93 o 
   1  20   1        1.01        1.01      4.95 o 
   2  20   1        0.97        3.92      2.33 o 
   3  20   1       19.69       23.34      4.52 o 
   4  20   1        1.35       12.54      4.08 o 
   5  20   1        1.18       -1.88      2.38 o 
   6  20   1        0.47        1.19      3.23 o 
   7  20   1       53.89       50.44      9.94 o 
  -7  21   1       18.30        6.28      4.91 o 
  -6  21   1        3.37        0.46      3.56 o 
  -5  21   1       12.00       18.08      4.42 o 
  -4  21   1       14.01       12.40      3.67 o 
  -3  21   1       60.47       57.50      6.69 o 
  -2  21   1        7.59        9.81      3.34 o 
  -1  21   1       30.05       21.06      5.23 o 
   0  21   1      207.59      204.43     11.90 o 
   1  21   1       86.29       64.84      6.81 o 
   2  21   1       82.29       83.39      7.74 o 
   3  21   1      194.93      199.49     12.17 o 
   4  21   1      461.57      461.51     18.93 o 
   5  21   1       16.69       19.27      4.33 o 
   6  21   1        3.91        2.64      3.76 o 
   7  21   1        5.07        9.79      5.71 o 
  -7  22   1       29.35       28.90      8.33 o 
  -6  22   1        4.43       -5.00      5.00 o 
  -5  22   1       62.68       69.09      7.95 o 
  -4  22   1       15.96        9.45     10.17 o 
  -3  22   1       41.78       40.07      5.90 o 
  -2  22   1       15.14       14.47      3.61 o 
  -1  22   1       45.72       50.61      6.50 o 
   0  22   1        0.46        2.19      2.39 o 
   1  22   1       13.75        9.00      4.21 o 
   2  22   1        1.74        3.33      2.62 o 
   3  22   1       50.26       52.44     11.74 o 
   4  22   1       20.62       25.61      4.86 o 
   5  22   1        0.31        0.36      2.55 o 
   6  22   1        1.12       -3.41      3.41 o 
  -6  23   1       21.77       23.83      7.62 o 
  -5  23   1        5.35        7.75      3.86 o 
  -4  23   1       46.06       55.38      6.92 o 
  -3  23   1        0.00       -2.09      2.75 o 
  -2  23   1       38.54       32.08      5.47 o 
  -1  23   1        0.94        2.17      4.96 o 
   0  23   1        2.40        4.08      2.86 o 
   1  23   1       39.38       35.61      5.41 o 
   2  23   1        4.75        3.01      3.31 o 
   3  23   1       87.53       98.58     11.13 o 
   4  23   1      139.92      137.49     16.94 o 
   5  23   1        0.77       -6.61      7.17 o 
  -5  24   1       87.08      102.95     11.00 o 
  -4  24   1        0.62       -0.86      3.04 o 
  -3  24   1       30.77       25.73      4.94 o 
  -2  24   1       11.21       12.63      3.98 o 
  -1  24   1       29.76       31.75      5.40 o 
   0  24   1       16.96       12.40      3.62 o 
   1  24   1        0.04        7.26      3.05 o 
   2  24   1       12.01       14.99      3.70 o 
   3  24   1        0.46       -3.30      3.30 o 
   4  24   1       46.62       55.45      8.24 o 
  -4  25   1        9.85        4.09      4.98 o 
  -3  25   1        5.98        3.42      4.99 o 
  -2  25   1       51.98       55.18      7.14 o 
  -1  25   1        4.47        3.11      3.92 o 
   0  25   1       44.15       44.70     11.85 o 
   1  25   1       33.03       32.70      5.61 o 
   2  25   1       24.45       23.66      4.65 o 
   3  25   1       34.27       35.20      9.89 o 
  -3  26   1        2.44        3.06      2.70 o 
  -2  26   1        0.01        2.73      3.03 o 
  -1  26   1        5.15        9.24      3.24 o 
   0  26   1       10.48        6.51      3.90 o 
   1  26   1        0.65        6.44      4.36 o 
   2  26   1        7.32        3.58      7.74 o 
 -12   0   2        0.01        6.06      4.56 o 
 -11   0   2      169.82      156.60     15.47 o 
 -10   0   2      182.59      195.56     16.12 o 
  -9   0   2      212.55      219.69     15.88 o 
  -8   0   2      901.50      926.92     16.98 o 
  -7   0   2     3680.91     3745.10     63.47 o 
  -6   0   2       33.26       36.24      3.27 o 
  -5   0   2     1925.92     1885.19     17.51 o 
  -4   0   2      163.60      143.74      5.24 o 
  -3   0   2     6506.72     6386.92     48.40 o 
  -2   0   2       88.90       81.12      3.56 o 
  -1   0   2    18435.23    16146.29     60.45 o 
   0   0   2     5183.32     5048.77     44.90 o 
   1   0   2      293.91      314.32      5.52 o 
   2   0   2     3044.04     3014.15     19.55 o 
   3   0   2        1.74        1.81      1.35 o 
   4   0   2      652.00      682.21     23.25 o 
   5   0   2        6.39        6.27      3.56 o 
   6   0   2       10.92       13.50      4.40 o 
   7   0   2     1670.17     1604.21     45.37 o 
   8   0   2      816.29      777.42     33.54 o 
   9   0   2      104.20      108.64     13.79 o 
  10   0   2        0.03       -2.94      5.01 o 
  11   0   2       85.37      119.45     16.21 o 
 -12   1   2       25.52       15.34      3.99 o 
 -11   1   2       40.28       45.30     10.78 o 
 -10   1   2       16.18       17.16      3.88 o 
  -9   1   2      640.01      631.77     12.55 o 
  -8   1   2     1044.25     1027.04     15.67 o 
  -7   1   2        0.35        1.08      1.09 o 
  -6   1   2      154.59      138.67      4.42 o 
  -5   1   2       30.77       32.08      1.87 o 
  -4   1   2      135.54      141.97      3.93 o 
  -3   1   2      809.83      756.94     11.58 o 
  -2   1   2      142.59      152.96      3.08 o 
  -1   1   2     4768.97     4291.11     20.99 o 
   0   1   2    13954.71    13377.56     29.80 o 
   1   1   2     1483.17     1590.04      9.65 o 
   2   1   2     1041.40     1022.20      8.67 o 
   3   1   2      395.32      420.21      6.33 o 
   4   1   2       63.99       57.05      5.00 o 
   5   1   2      346.61      378.39     13.37 o 
   6   1   2      144.26      130.93      8.67 o 
   7   1   2       11.27       13.84      4.04 o 
   8   1   2       13.01       18.93      4.52 o 
   9   1   2       52.51       68.57     14.57 o 
  10   1   2       55.52       64.43      8.15 o 
  11   1   2       48.38       59.81      8.33 o 
 -12   2   2        5.51       10.52      5.13 o 
 -11   2   2      136.60      138.62     11.14 o 
 -10   2   2      103.20      113.19      8.69 o 
  -9   2   2      244.63      238.02      8.76 o 
  -8   2   2        3.11        1.28      1.97 o 
  -7   2   2       16.07       10.47      2.45 o 
  -6   2   2       37.66       35.57      3.56 o 
  -5   2   2        8.86        6.12      1.46 o 
  -4   2   2     1277.63     1327.67      9.48 o 
  -3   2   2     3210.94     3225.48     14.81 o 
  -2   2   2     2132.48     2157.93     14.00 o 
  -1   2   2     7307.37     6953.38     34.77 o 
   0   2   2     1498.15     1468.54     12.35 o 
   1   2   2      493.88      481.15      8.52 o 
   2   2   2        3.93        3.95      0.80 o 
   3   2   2        3.05        2.89      0.97 o 
   4   2   2      398.73      397.67      6.14 o 
   5   2   2       51.98       47.41      5.04 o 
   6   2   2      308.02      289.98     12.90 o 
   7   2   2        5.93        2.82      3.26 o 
   8   2   2       56.72       58.45      6.82 o 
   9   2   2       34.55       46.33      6.69 o 
  10   2   2        0.13       -1.51      2.76 o 
  11   2   2        2.43        6.40      3.87 o 
 -12   3   2       94.37       93.74      7.57 o 
 -11   3   2       99.39      112.70      9.27 o 
 -10   3   2       58.24       57.78      6.47 o 
  -9   3   2      248.70      230.85      8.00 o 
  -8   3   2       11.49       13.25      2.21 o 
  -7   3   2        6.59        6.66      1.95 o 
  -6   3   2        8.77        7.60      1.71 o 
  -5   3   2      290.36      318.14      5.72 o 
  -4   3   2      529.49      548.44      6.56 o 
  -3   3   2     4810.25     4856.37     17.91 o 
  -2   3   2     9063.96     8812.26     34.21 o 
  -1   3   2     2770.84     2766.61     13.20 o 
   0   3   2     1840.35     1834.24     20.64 o 
   1   3   2      726.21      700.02      8.34 o 
   2   3   2      654.83      630.69      9.44 o 
   3   3   2     1486.46     1546.48     18.99 o 
   4   3   2      104.82       99.20      3.28 o 
   5   3   2      303.18      298.66      7.54 o 
   6   3   2     1138.15     1120.85     25.18 o 
   7   3   2      966.18      969.94     39.60 o 
   8   3   2      203.06      221.48     12.94 o 
   9   3   2      108.67      131.55     17.68 o 
  10   3   2       16.00       22.70      5.30 o 
  11   3   2       10.43       11.80      4.53 o 
 -12   4   2        0.05        7.22      2.54 o 
 -11   4   2       19.70       16.19      3.87 o 
 -10   4   2       14.67       13.40      2.87 o 
  -9   4   2       26.55       29.33      3.39 o 
  -8   4   2       41.99       40.44      3.88 o 
  -7   4   2      233.81      208.60      7.82 o 
  -6   4   2     1524.82     1450.07     13.42 o 
  -5   4   2     1335.32     1395.62     12.91 o 
  -4   4   2        0.16        0.42      0.65 o 
  -3   4   2     2909.83     2904.74     30.88 o 
  -2   4   2     6047.20     5967.96     22.60 o 
  -1   4   2       64.52       68.06      3.91 o 
   0   4   2     3905.05     3913.19     17.60 o 
   1   4   2     3799.21     3698.14     19.77 o 
   2   4   2     6768.56     6648.55     41.99 o 
   3   4   2      238.60      285.40      9.82 o 
   4   4   2      412.87      372.21     10.00 o 
   5   4   2      718.88      713.18     18.57 o 
   6   4   2        0.01       -0.40      1.08 o 
   7   4   2       10.72       11.01      3.74 o 
   8   4   2      183.06      185.98     11.93 o 
   9   4   2        0.90        2.96      4.18 o 
  10   4   2       82.51       93.09      9.50 o 
 -12   5   2       53.16       48.07      5.78 o 
 -11   5   2       50.92       56.39      8.49 o 
 -10   5   2      120.44      113.83     11.77 o 
  -9   5   2       62.43       53.06      4.77 o 
  -8   5   2      182.93      186.83      8.23 o 
  -7   5   2        3.87        4.94      1.76 o 
  -6   5   2       20.07       27.30      2.67 o 
  -5   5   2        0.10        1.45      1.02 o 
  -4   5   2      772.67      849.16      9.37 o 
  -3   5   2     3980.64     3989.12     24.68 o 
  -2   5   2        0.01        2.78      0.89 o 
  -1   5   2     1797.60     1789.65      7.95 o 
   0   5   2       31.43       26.08      1.21 o 
   1   5   2      503.53      557.41      9.17 o 
   2   5   2        8.72       12.53      1.87 o 
   3   5   2      335.64      396.05     11.78 o 
   4   5   2        5.19        2.73      3.08 o 
   5   5   2       23.90       23.80      4.04 o 
   6   5   2       51.25       44.81      3.39 o 
   7   5   2        3.73        6.92      3.03 o 
   8   5   2       55.15       55.57      6.74 o 
   9   5   2        1.94       -1.70      2.77 o 
  10   5   2        0.04        3.78      3.36 o 
 -12   6   2        2.13       11.21      5.02 o 
 -11   6   2       13.20       12.86      2.84 o 
 -10   6   2        1.29       -1.17      1.85 o 
  -9   6   2      155.33      171.92      8.40 o 
  -8   6   2       66.62       55.27      4.60 o 
  -7   6   2        0.52        2.30      1.61 o 
  -6   6   2      104.65       95.72      5.69 o 
  -5   6   2      756.04      797.79     14.22 o 
  -4   6   2        7.53        7.23      1.01 o 
  -3   6   2     1664.71     1612.41     34.81 o 
  -2   6   2      631.34      669.09      9.56 o 
  -1   6   2        0.24        1.89      0.44 o 
   0   6   2      532.61      535.69      4.94 o 
   1   6   2     3575.78     3500.85     28.94 o 
   2   6   2     3895.39     3886.35     25.83 o 
   3   6   2      805.79      926.30     18.36 o 
   4   6   2        6.98        4.47      2.89 o 
   5   6   2       38.40       41.77      7.93 o 
   6   6   2        1.95        1.18      1.65 o 
   7   6   2      482.80      443.75     17.32 o 
   8   6   2      187.24      193.10     21.55 o 
   9   6   2       50.04       35.58      5.87 o 
  10   6   2        5.30       10.97      4.01 o 
 -12   7   2       71.92       88.27      9.72 o 
 -11   7   2        2.97       -0.21      2.45 o 
 -10   7   2       36.59       44.21      4.81 o 
  -9   7   2       14.03       19.52      5.11 o 
  -8   7   2       11.01       11.01      2.34 o 
  -7   7   2      125.55      126.64      7.35 o 
  -6   7   2      580.62      577.14     13.85 o 
  -5   7   2      170.76      163.38      6.48 o 
  -4   7   2      643.04      682.56     12.21 o 
  -3   7   2     1023.36      962.16     29.59 o 
  -2   7   2     6680.03     6718.56     28.74 o 
  -1   7   2     7737.63     7982.47     28.15 o 
   0   7   2     1957.26     1939.32     10.80 o 
   1   7   2       11.36       10.23      1.30 o 
   2   7   2      416.44      386.83     13.69 o 
   3   7   2      597.91      588.69     16.85 o 
   4   7   2      312.48      313.04      9.39 o 
   5   7   2       53.04       44.99      7.51 o 
   6   7   2      199.65      176.80     11.99 o 
   7   7   2       13.99       22.35      4.40 o 
   8   7   2      433.06      394.92     17.41 o 
   9   7   2        2.69        0.03      2.66 o 
  10   7   2        2.35        5.72      2.62 o 
 -12   8   2        0.47        2.67      5.63 o 
 -11   8   2        8.32       20.16      4.62 o 
 -10   8   2       29.87       24.90      3.82 o 
  -9   8   2        0.69        0.28      2.61 o 
  -8   8   2       39.99       34.29      4.37 o 
  -7   8   2      205.10      237.11      9.94 o 
  -6   8   2       14.81       10.60      2.19 o 
  -5   8   2      647.80      654.67     30.59 o 
  -4   8   2      664.06      697.32     11.12 o 
  -3   8   2      257.52      257.75      8.54 o 
  -2   8   2       16.96       15.10      2.03 o 
  -1   8   2      354.51      417.67      5.73 o 
   0   8   2     1596.70     1539.37     11.50 o 
   1   8   2      232.56      234.65      5.29 o 
   2   8   2      701.11      728.15     11.93 o 
   3   8   2       52.63       58.11      3.88 o 
   4   8   2      707.79      661.57     15.22 o 
   5   8   2        0.79        2.46      1.69 o 
   6   8   2        5.70        6.59      3.57 o 
   7   8   2       49.71       42.90      4.51 o 
   8   8   2       20.60       20.11      3.94 o 
   9   8   2       52.12       48.93      5.41 o 
  10   8   2        0.35       -2.12      2.12 o 
 -12   9   2       14.68       24.44      7.84 o 
 -11   9   2       64.34       62.39     11.81 o 
 -10   9   2       16.11       21.08      6.56 o 
  -9   9   2        4.27        4.44      2.26 o 
  -8   9   2        6.57       16.08      3.19 o 
  -7   9   2        1.26        0.01      1.45 o 
  -6   9   2      584.69      556.64     13.75 o 
  -5   9   2      492.85      486.57     24.95 o 
  -4   9   2      350.41      396.91      8.72 o 
  -3   9   2      198.74      193.99      6.12 o 
  -2   9   2      243.81      231.26      4.50 o 
  -1   9   2     1109.94     1138.33     10.24 o 
   0   9   2        6.94       12.47      1.26 o 
   1   9   2        1.29        3.13      0.89 o 
   2   9   2       20.82       30.34      2.68 o 
   3   9   2        3.87        6.08      1.69 o 
   4   9   2       44.25       41.09      3.72 o 
   5   9   2        0.05       -0.38      2.15 o 
   6   9   2        1.15        1.36      1.62 o 
   7   9   2        1.97        2.06      2.30 o 
   8   9   2       41.96       45.24      4.96 o 
   9   9   2        3.86        1.55      2.14 o 
  10   9   2       20.36       27.50      4.71 o 
 -11  10   2       11.43       32.13      9.10 o 
 -10  10   2       11.78       25.04      8.43 o 
  -9  10   2       18.22       25.00      3.96 o 
  -8  10   2        2.77        0.89      3.65 o 
  -7  10   2      149.35      145.73      7.90 o 
  -6  10   2      852.59      829.24     20.10 o 
  -5  10   2       88.41       95.72      5.17 o 
  -4  10   2        5.96        7.43      1.46 o 
  -3  10   2       23.48       33.27      2.84 o 
  -2  10   2       21.59       17.55      1.48 o 
  -1  10   2      440.43      456.42      7.00 o 
   0  10   2     1362.05     1425.02     12.85 o 
   1  10   2       81.34       96.40      3.26 o 
   2  10   2      248.25      263.73      7.76 o 
   3  10   2      474.88      520.15     11.78 o 
   4  10   2        0.15        0.78      1.58 o 
   5  10   2      107.13      103.38      7.51 o 
   6  10   2       14.24       10.31      2.86 o 
   7  10   2      319.03      313.19     12.07 o 
   8  10   2       48.27       33.07      4.62 o 
   9  10   2       48.29       54.25      6.26 o 
  10  10   2        0.69        3.19      3.55 o 
 -11  11   2       56.49       80.54     12.95 o 
 -10  11   2      171.44      168.83     17.99 o 
  -9  11   2       23.62       21.16      3.95 o 
  -8  11   2       97.22      121.99      7.96 o 
  -7  11   2      765.27      751.37     18.19 o 
  -6  11   2      717.68      706.86     19.29 o 
  -5  11   2       76.74       75.54      5.41 o 
  -4  11   2        7.15        2.55      2.46 o 
  -3  11   2      906.72      940.29     18.32 o 
  -2  11   2     2236.50     2450.32     17.01 o 
  -1  11   2       15.50       16.38      1.52 o 
   0  11   2        0.12        0.70      0.79 o 
   1  11   2        0.80        1.76      0.87 o 
   2  11   2      184.16      180.67      6.63 o 
   3  11   2     1633.75     1655.68     21.57 o 
   4  11   2      473.22      459.86     12.24 o 
   5  11   2        6.83        6.88      2.19 o 
   6  11   2       29.89       20.41      3.82 o 
   7  11   2      127.08      103.82      7.18 o 
   8  11   2        4.84        4.06      2.04 o 
   9  11   2        0.16        2.04      2.02 o 
  10  11   2        7.20       14.85      3.67 o 
 -11  12   2        2.41       13.00      5.99 o 
 -10  12   2      129.90      174.88     18.51 o 
  -9  12   2       83.78       88.80     12.68 o 
  -8  12   2      349.22      332.55     28.18 o 
  -7  12   2      291.57      298.61     11.39 o 
  -6  12   2       36.40       42.36      4.59 o 
  -5  12   2      158.93      160.55      7.02 o 
  -4  12   2      123.80      118.96      7.30 o 
  -3  12   2        4.17        2.28      1.70 o 
  -2  12   2      741.46      762.13     11.47 o 
  -1  12   2       57.22       46.38      2.62 o 
   0  12   2      606.17      650.31      9.76 o 
   1  12   2      204.57      213.94      7.79 o 
   2  12   2       41.52       46.25      3.67 o 
   3  12   2      298.15      290.92      9.37 o 
   4  12   2       23.45       28.12      3.29 o 
   5  12   2       39.38       36.49      4.04 o 
   6  12   2       47.91       48.85      5.88 o 
   7  12   2       18.68       17.03      3.32 o 
   8  12   2       20.49       13.30      2.68 o 
   9  12   2        1.74        2.57      2.25 o 
 -11  13   2       35.80       36.81      9.70 o 
 -10  13   2       34.63       24.73      7.42 o 
  -9  13   2        0.60        0.55      3.80 o 
  -8  13   2        7.30       11.53      5.92 o 
  -7  13   2       26.62       31.76      4.83 o 
  -6  13   2        1.80        3.89      2.48 o 
  -5  13   2      271.48      243.70      8.87 o 
  -4  13   2       14.09       16.05      3.58 o 
  -3  13   2        1.69        0.48      1.47 o 
  -2  13   2        0.12        1.64      0.99 o 
  -1  13   2       33.82       25.43      2.45 o 
   0  13   2      213.84      235.88     10.47 o 
   1  13   2      427.10      438.03     13.04 o 
   2  13   2      564.13      559.72     20.89 o 
   3  13   2     1527.90     1487.47     21.55 o 
   4  13   2       67.66       69.59      5.12 o 
   5  13   2        6.72        4.75      3.50 o 
   6  13   2        8.24       13.77      8.67 o 
   7  13   2       29.68       30.05      7.45 o 
   8  13   2       14.61       12.24      3.15 o 
   9  13   2        5.94        8.68      2.92 o 
 -10  14   2        0.12        1.73      4.03 o 
  -9  14   2       42.99       39.25      8.87 o 
  -8  14   2        5.59        1.31      3.08 o 
  -7  14   2      350.86      323.90     22.64 o 
  -6  14   2       13.66        9.15      2.34 o 
  -5  14   2       28.51       18.44      5.45 o 
  -4  14   2      253.79      259.45     21.53 o 
  -3  14   2      163.70      167.81      8.77 o 
  -2  14   2       14.15       11.97      1.91 o 
  -1  14   2       32.24       38.86      3.08 o 
   0  14   2        6.52        8.69      4.65 o 
   1  14   2       76.70       81.84      5.91 o 
   2  14   2      725.47      721.76     17.97 o 
   3  14   2        0.54        0.25      1.86 o 
   4  14   2      493.25      495.25     13.59 o 
   5  14   2      206.03      191.24      9.14 o 
   6  14   2        4.91        6.77      2.80 o 
   7  14   2       61.90       62.34      5.78 o 
   8  14   2       73.96       67.53      6.36 o 
   9  14   2        0.02        0.91      1.97 o 
 -10  15   2        1.68       -4.45      5.36 o 
  -9  15   2        2.53       -6.38      6.38 o 
  -8  15   2        2.00       -1.42      4.62 o 
  -7  15   2       58.35       40.89      8.99 o 
  -6  15   2      307.58      320.67     11.39 o 
  -5  15   2      152.21      131.10     13.40 o 
  -4  15   2      237.12      249.64     11.48 o 
  -3  15   2       46.79       41.69      6.92 o 
  -2  15   2      315.76      321.08      8.73 o 
  -1  15   2        0.40        0.35      2.01 o 
   0  15   2      193.02      223.28      9.84 o 
   1  15   2       29.76       33.33      4.09 o 
   2  15   2        9.00       13.82      3.35 o 
   3  15   2        6.13        5.11      2.04 o 
   4  15   2      202.15      209.18      9.10 o 
   5  15   2      212.64      205.78      9.54 o 
   6  15   2        6.12       -0.03      2.25 o 
   7  15   2       12.57       19.51      5.99 o 
   8  15   2       16.77       18.27      3.80 o 
 -10  16   2       73.83       93.36     14.70 o 
  -9  16   2        0.41        3.30      4.65 o 
  -8  16   2        0.03        4.70      5.26 o 
  -7  16   2        0.33       -0.81      3.10 o 
  -6  16   2       46.36       56.77      9.71 o 
  -5  16   2      117.27       88.66     11.52 o 
  -4  16   2       19.70       21.36      3.85 o 
  -3  16   2        5.31        6.18      2.67 o 
  -2  16   2       68.26       71.06      6.03 o 
  -1  16   2        0.85        2.20      3.09 o 
   0  16   2        0.97        1.04      2.16 o 
   1  16   2       33.79       36.42      4.40 o 
   2  16   2      202.52      196.21     10.19 o 
   3  16   2        4.98        9.74      3.05 o 
   4  16   2       12.12        6.92      2.74 o 
   5  16   2       63.59       63.90      5.59 o 
   6  16   2       89.40       86.56      8.17 o 
   7  16   2        1.50       -2.08      2.46 o 
   8  16   2       31.64       27.07      4.43 o 
  -9  17   2        2.45        5.43      5.55 o 
  -8  17   2       21.94       15.63      6.76 o 
  -7  17   2      163.93      151.61     16.37 o 
  -6  17   2        1.23        4.76      4.72 o 
  -5  17   2        0.43       -1.26      3.65 o 
  -4  17   2       89.25       76.35      6.96 o 
  -3  17   2      217.30      190.62     10.32 o 
  -2  17   2      383.02      406.85     14.57 o 
  -1  17   2        6.56        4.33      3.19 o 
   0  17   2       89.83       78.89      6.45 o 
   1  17   2        0.22       -2.45      2.45 o 
   2  17   2       36.41       46.31      5.49 o 
   3  17   2      192.43      203.21     18.09 o 
   4  17   2       74.43       70.47      6.92 o 
   5  17   2        3.74        6.24      2.86 o 
   6  17   2        3.74        2.82      2.79 o 
   7  17   2       81.99      100.90      9.42 o 
   8  17   2       60.16       74.97      6.93 o 
  -9  18   2        5.81       15.09      7.12 o 
  -8  18   2       26.44       38.08      9.09 o 
  -7  18   2      178.85      176.84     17.70 o 
  -6  18   2      140.88      134.99     15.28 o 
  -5  18   2       26.24       27.53      4.73 o 
  -4  18   2       64.97       64.10      6.65 o 
  -3  18   2      107.48      105.92      8.07 o 
  -2  18   2        0.17       -0.64      1.84 o 
  -1  18   2        0.00        0.90      1.83 o 
   0  18   2      118.83      103.91     12.87 o 
   1  18   2        0.34       -0.83      2.39 o 
   2  18   2      765.28      781.46     21.34 o 
   3  18   2      107.62      123.65      9.77 o 
   4  18   2        2.85        4.24      4.70 o 
   5  18   2       31.93       36.01      5.53 o 
   6  18   2       12.03       18.27      4.55 o 
   7  18   2        7.19       16.44      6.34 o 
  -9  19   2        6.70       12.23      5.89 o 
  -8  19   2        0.98        2.54      4.47 o 
  -7  19   2        2.02        5.60      4.87 o 
  -6  19   2      136.05      150.43     16.25 o 
  -5  19   2       82.12       98.30      8.46 o 
  -4  19   2      404.40      392.41     16.11 o 
  -3  19   2       15.24       21.90      4.36 o 
  -2  19   2        0.16        2.49      2.22 o 
  -1  19   2       26.65       28.34     12.59 o 
   0  19   2       31.79       27.70      4.30 o 
   1  19   2      185.78      187.06     12.56 o 
   2  19   2       16.48       19.13      4.16 o 
   3  19   2       47.87       41.46      5.60 o 
   4  19   2        0.63       -2.68      2.68 o 
   5  19   2        2.62        2.57      2.93 o 
   6  19   2        1.49        0.10      3.85 o 
   7  19   2        7.99        5.36      3.75 o 
  -8  20   2       10.47       12.46      8.72 o 
  -7  20   2       41.58       42.91      9.63 o 
  -6  20   2        6.92       14.33      6.35 o 
  -5  20   2       39.54       42.02      5.63 o 
  -4  20   2       34.46       29.40      4.82 o 
  -3  20   2      281.03      283.16     13.69 o 
  -2  20   2        4.68        0.35      2.23 o 
  -1  20   2       14.06       16.09      3.59 o 
   0  20   2      182.66      176.36     10.57 o 
   1  20   2       69.26       67.71      6.82 o 
   2  20   2      392.06      412.73     28.64 o 
   3  20   2      404.18      443.64     17.60 o 
   4  20   2       44.55       48.66      6.40 o 
   5  20   2       14.11       10.81      5.68 o 
   6  20   2        0.19        0.41      2.29 o 
  -8  21   2        0.05        1.38      4.74 o 
  -7  21   2        6.64       -2.69      4.22 o 
  -6  21   2        8.38       11.92      5.55 o 
  -5  21   2       26.68       29.94      5.33 o 
  -4  21   2       86.64       85.04     13.01 o 
  -3  21   2      149.71      147.40     10.31 o 
  -2  21   2      120.08      102.04      8.47 o 
  -1  21   2      114.67      109.97      8.69 o 
   0  21   2       86.20       78.08     12.64 o 
   1  21   2        9.17       14.70      3.66 o 
   2  21   2        0.70        0.01      2.45 o 
   3  21   2        2.60        4.44      2.91 o 
   4  21   2       38.71       33.09      5.31 o 
   5  21   2       50.17       60.61      7.34 o 
   6  21   2        0.79        7.74      3.72 o 
  -7  22   2        0.68        9.07      6.40 o 
  -6  22   2        1.04        3.94      4.83 o 
  -5  22   2      122.27      129.15     10.51 o 
  -4  22   2        0.38       -0.10      3.89 o 
  -3  22   2       12.96       15.18      4.01 o 
  -2  22   2      136.08      132.53      9.90 o 
  -1  22   2       87.67       93.05      8.20 o 
   0  22   2       63.63       53.92      6.32 o 
   1  22   2       96.95      108.04      8.94 o 
   2  22   2       62.23       61.85      7.06 o 
   3  22   2        1.37       -0.22      2.48 o 
   4  22   2       78.77       72.34      7.92 o 
   5  22   2        1.90        1.26      4.85 o 
  -6  23   2       56.57       83.34     13.62 o 
  -5  23   2        3.81        4.37      6.67 o 
  -4  23   2       85.97       91.11      8.90 o 
  -3  23   2        9.61       17.65      4.13 o 
  -2  23   2        0.10        2.14      4.75 o 
  -1  23   2       49.28       55.25      7.00 o 
   0  23   2        0.22        0.33      2.46 o 
   1  23   2       91.53       83.18      8.13 o 
   2  23   2        6.44       10.23      3.77 o 
   3  23   2       86.57       90.25      8.72 o 
   4  23   2       45.97       66.92     11.96 o 
   5  23   2       21.14       19.57      7.35 o 
  -5  24   2        2.76        0.10      2.57 o 
  -4  24   2        9.16       11.09      3.52 o 
  -3  24   2       21.70       14.44      4.05 o 
  -2  24   2      137.75      145.13     10.79 o 
  -1  24   2       38.77       30.08      4.94 o 
   0  24   2       19.62       15.24      9.36 o 
   1  24   2      165.80      155.88     11.16 o 
   2  24   2      165.83      213.37     20.42 o 
   3  24   2      151.32      185.30     19.21 o 
   4  24   2       38.13       30.99      8.39 o 
  -4  25   2        4.26        0.54      2.77 o 
  -3  25   2       15.18        9.16      4.80 o 
  -2  25   2       11.06       12.39      7.14 o 
  -1  25   2        5.66        0.80      4.15 o 
   0  25   2       83.80       88.91     13.39 o 
   1  25   2        0.00        6.08      4.60 o 
   2  25   2        1.53        2.49      4.49 o 
   3  25   2        7.02        9.38      4.84 o 
  -2  26   2        6.27        7.55      4.86 o 
  -1  26   2        3.98        9.03      5.29 o 
   0  26   2       21.00       26.98      7.85 o 
   1  26   2        1.53        2.59      4.83 o 
 -12   1   3        4.18        8.66      3.41 o 
 -11   1   3        2.33        1.03      2.00 o 
 -10   1   3        3.12        0.37      1.79 o 
  -9   1   3       59.10       66.72      4.59 o 
  -8   1   3      326.65      328.83      8.01 o 
  -7   1   3       35.58       27.90      2.72 o 
  -6   1   3      429.01      422.23      9.96 o 
  -5   1   3       50.35       56.68      2.98 o 
  -4   1   3      202.77      176.16      3.84 o 
  -3   1   3     3446.99     3329.34     21.89 o 
  -2   1   3      138.96      146.39      3.32 o 
  -1   1   3        0.91        2.15      0.51 o 
   0   1   3      169.63      164.31      2.82 o 
   1   1   3      167.95      186.07      3.67 o 
   2   1   3      206.68      213.28      5.25 o 
   3   1   3        4.61        3.49      2.33 o 
   4   1   3      375.45      388.79     13.75 o 
   5   1   3      106.10      101.07      7.62 o 
   6   1   3     2201.33     2287.94     38.08 o 
   7   1   3       87.42       91.85      8.26 o 
   8   1   3       26.16       24.75      5.14 o 
   9   1   3       16.97       20.19      4.80 o 
  10   1   3       65.98       69.43      8.84 o 
 -12   2   3        0.63        2.71      2.54 o 
 -11   2   3        0.03       -2.02      2.27 o 
 -10   2   3        2.78        3.73      1.82 o 
  -9   2   3      116.96      100.82      5.13 o 
  -8   2   3      184.85      169.37      6.22 o 
  -7   2   3      991.09      989.03     13.46 o 
  -6   2   3      201.48      187.01      4.88 o 
  -5   2   3      483.87      490.68      9.45 o 
  -4   2   3      576.76      553.38      8.00 o 
  -3   2   3       22.41       14.94      2.20 o 
  -2   2   3       19.41       22.40      2.12 o 
  -1   2   3      108.49      117.30      2.15 o 
   0   2   3       44.99       38.96      2.26 o 
   1   2   3      480.23      497.23      8.11 o 
   2   2   3      527.42      547.21      7.48 o 
   3   2   3        0.87        2.97      1.31 o 
   4   2   3       44.75       48.86      3.38 o 
   5   2   3      300.10      307.58     13.15 o 
   6   2   3      249.34      260.37     13.15 o 
   7   2   3       18.01       20.85      5.18 o 
   8   2   3        3.07        0.17      2.63 o 
   9   2   3       42.85       57.31      7.64 o 
  10   2   3        2.01        3.28      6.17 o 
 -12   3   3       10.82        3.47      2.83 o 
 -11   3   3       12.52        8.62      2.53 o 
 -10   3   3       31.14       26.93      4.84 o 
  -9   3   3      388.81      364.89      9.58 o 
  -8   3   3      427.86      438.85     11.24 o 
  -7   3   3       10.39        6.33      1.95 o 
  -6   3   3      127.98      140.58      5.21 o 
  -5   3   3      223.49      237.79      6.50 o 
  -4   3   3      339.47      339.01      6.81 o 
  -3   3   3       15.43       15.32      1.40 o 
  -2   3   3      161.22      161.73      3.66 o 
  -1   3   3     2247.19     2281.27     27.51 o 
   0   3   3      310.02      327.09      8.56 o 
   1   3   3     2966.25     3047.87     16.21 o 
   2   3   3      237.59      263.15      5.93 o 
   3   3   3        6.34       15.23      2.22 o 
   4   3   3       29.33       26.19      2.18 o 
   5   3   3      532.89      503.76     16.91 o 
   6   3   3      536.04      563.01     19.12 o 
   7   3   3      476.09      482.24     18.90 o 
   8   3   3       96.15      107.18      9.70 o 
   9   3   3        2.60        5.28      3.16 o 
  10   3   3       20.45       15.64      5.11 o 
 -12   4   3        7.20        4.40      4.76 o 
 -11   4   3        4.97        2.02      2.45 o 
 -10   4   3       23.99       23.54      4.05 o 
  -9   4   3       91.56       95.46      5.68 o 
  -8   4   3     1140.94     1208.59     23.49 o 
  -7   4   3      413.00      430.27     12.79 o 
  -6   4   3       72.53       70.99      3.63 o 
  -5   4   3       21.49       23.58      2.44 o 
  -4   4   3     2991.24     3178.15     21.60 o 
  -3   4   3     2110.85     2157.80     14.50 o 
  -2   4   3        0.70        5.85      1.49 o 
  -1   4   3        2.46        3.46      0.98 o 
   0   4   3      229.26      238.83      6.09 o 
   1   4   3     3647.94     3756.18     26.26 o 
   2   4   3      249.92      290.10      7.77 o 
   3   4   3      516.03      525.65     10.97 o 
   4   4   3       47.37       50.76      5.27 o 
   5   4   3      125.67      118.55      5.24 o 
   6   4   3        0.35        0.81      4.06 o 
   7   4   3      562.30      592.31     20.96 o 
   8   4   3      160.46      167.71     11.98 o 
   9   4   3       17.50       15.83      4.14 o 
  10   4   3       22.74       34.33      6.15 o 
 -12   5   3       25.87       41.69     10.13 o 
 -11   5   3        0.01       -0.37      2.59 o 
 -10   5   3        9.81       12.87      3.19 o 
  -9   5   3       17.90       23.46      5.02 o 
  -8   5   3      111.91      114.36      7.26 o 
  -7   5   3       31.93       34.40      3.77 o 
  -6   5   3       95.60       79.29      7.44 o 
  -5   5   3       22.15       22.71      2.22 o 
  -4   5   3      439.56      447.22     11.65 o 
  -3   5   3      178.66      196.23      6.29 o 
  -2   5   3     1787.82     1605.01     24.73 o 
  -1   5   3     3346.99     3337.28     28.55 o 
   0   5   3     1367.28     1439.39     18.09 o 
   1   5   3       28.17       31.52      3.19 o 
   2   5   3       28.09       21.31      2.97 o 
   3   5   3        6.98        7.12      2.30 o 
   4   5   3      194.24      194.89     13.88 o 
   5   5   3      135.26      135.12      4.77 o 
   6   5   3       11.69       11.35      3.47 o 
   7   5   3        8.59       12.12      3.82 o 
   8   5   3       49.40       50.60      6.76 o 
   9   5   3       17.00       16.57      4.22 o 
  10   5   3       19.65       20.93      5.38 o 
 -12   6   3       90.84      100.60     14.79 o 
 -11   6   3       10.64       10.95      6.00 o 
 -10   6   3       14.87       19.43      5.33 o 
  -9   6   3       93.68       90.95      7.02 o 
  -8   6   3       21.90       19.64      3.27 o 
  -7   6   3      195.46      187.97      8.22 o 
  -6   6   3      652.64      672.58     40.59 o 
  -5   6   3      215.59      220.02     13.97 o 
  -4   6   3      108.30      101.51      5.41 o 
  -3   6   3     2772.43     2786.08     24.16 o 
  -2   6   3      720.83      752.39     10.00 o 
  -1   6   3      171.35      200.73      5.97 o 
   0   6   3      106.22       85.21      7.87 o 
   1   6   3       13.37       15.31      1.80 o 
   2   6   3      132.99      160.34      7.63 o 
   3   6   3        3.01        1.15      1.87 o 
   4   6   3        1.00        0.04      2.58 o 
   5   6   3        0.09       -1.31      2.19 o 
   6   6   3      111.40      106.87      8.60 o 
   7   6   3       87.80       81.02     16.63 o 
   8   6   3       18.56       16.32      4.64 o 
   9   6   3        4.19        6.74      3.60 o 
  10   6   3        0.36        4.74      3.52 o 
 -12   7   3        1.17        1.05      3.91 o 
 -11   7   3       48.99       79.94     12.55 o 
 -10   7   3        0.78       -1.58      2.69 o 
  -9   7   3        6.27        5.05      2.23 o 
  -8   7   3      210.92      215.24      9.76 o 
  -7   7   3       66.87       68.57      5.72 o 
  -6   7   3       55.62       47.85      3.57 o 
  -5   7   3      128.94      119.93     10.57 o 
  -4   7   3     1006.51      960.84     16.93 o 
  -3   7   3       82.06       68.66      6.80 o 
  -2   7   3       61.18       61.38      3.19 o 
  -1   7   3      232.10      233.34      6.53 o 
   0   7   3      300.12      319.11      4.89 o 
   1   7   3      574.48      621.77     10.85 o 
   2   7   3      129.30      139.57      5.30 o 
   3   7   3      159.12      164.93      6.44 o 
   4   7   3       95.05       97.45     10.48 o 
   5   7   3       30.57       28.18      6.65 o 
   6   7   3        2.57       -0.62      2.87 o 
   7   7   3        4.24        3.96      4.05 o 
   8   7   3        0.05        2.52      3.94 o 
   9   7   3        3.66        0.81      2.72 o 
 -12   8   3        1.46        0.61      3.51 o 
 -11   8   3        0.56        3.48      4.25 o 
 -10   8   3        6.86        7.74      4.07 o 
  -9   8   3      120.53      122.93      8.08 o 
  -8   8   3       20.42       18.48      3.12 o 
  -7   8   3      954.30      945.30     32.60 o 
  -6   8   3      144.92      146.92      5.99 o 
  -5   8   3       95.19       81.86      4.25 o 
  -4   8   3      699.34      705.76     14.97 o 
  -3   8   3     3327.82     3348.54     28.97 o 
  -2   8   3     1086.36     1174.61     26.51 o 
  -1   8   3      137.88      128.65      2.50 o 
   0   8   3       59.69       57.43      3.15 o 
   1   8   3     1295.01     1239.86     17.11 o 
   2   8   3        4.51        7.29      1.50 o 
   3   8   3        0.12       -0.20      1.33 o 
   4   8   3      310.32      311.56      9.83 o 
   5   8   3       37.67       47.34      6.19 o 
   6   8   3       67.36       67.89      5.52 o 
   7   8   3       54.12       49.34      5.05 o 
   8   8   3       29.20       40.49      5.00 o 
   9   8   3       10.60       12.41      3.13 o 
 -12   9   3       31.50       32.41      9.12 o 
 -11   9   3        1.34       -3.53      4.63 o 
 -10   9   3        4.12        2.60      3.16 o 
  -9   9   3       71.06       60.31     10.19 o 
  -8   9   3       40.77       45.57      4.55 o 
  -7   9   3        3.92        4.32      2.55 o 
  -6   9   3      112.16      114.28      5.16 o 
  -5   9   3      352.30      332.77     18.80 o 
  -4   9   3      905.23      903.35     17.40 o 
  -3   9   3      123.35      126.14      5.96 o 
  -2   9   3       81.61       88.51      4.44 o 
  -1   9   3      649.41      690.61      6.39 o 
   0   9   3       78.45      104.31      3.29 o 
   1   9   3      100.77       97.90      4.11 o 
   2   9   3        3.82        5.62      1.38 o 
   3   9   3      122.04      119.58      6.85 o 
   4   9   3      170.59      164.83      7.29 o 
   5   9   3       14.39       20.56      7.85 o 
   6   9   3       43.70       37.55      4.17 o 
   7   9   3        0.75        1.45      2.12 o 
   8   9   3        1.65        4.45      2.71 o 
   9   9   3        0.03        2.70      2.28 o 
 -11  10   3        2.45       -3.92      4.12 o 
 -10  10   3       15.52        9.21      4.47 o 
  -9  10   3       71.36       75.13     11.47 o 
  -8  10   3      428.89      406.70     12.86 o 
  -7  10   3      185.45      185.76      7.69 o 
  -6  10   3       89.33       90.12      4.48 o 
  -5  10   3      633.46      624.35     26.23 o 
  -4  10   3     1041.76     1074.11     32.42 o 
  -3  10   3      455.06      488.32     12.11 o 
  -2  10   3       58.21       44.24      2.34 o 
  -1  10   3       27.07       31.81      1.73 o 
   0  10   3      115.57      123.17      3.21 o 
   1  10   3       18.76       18.30      2.00 o 
   2  10   3       18.45       22.86      2.53 o 
   3  10   3      258.09      261.86      8.53 o 
   4  10   3      638.47      642.22     14.49 o 
   5  10   3      219.84      218.75     11.46 o 
   6  10   3        4.04        1.16      2.83 o 
   7  10   3      154.52      149.37      8.80 o 
   8  10   3       84.08       73.99      6.48 o 
   9  10   3        0.29        5.24      5.28 o 
 -11  11   3       77.63       97.27     14.92 o 
 -10  11   3        0.35        1.29      3.62 o 
  -9  11   3        3.70        8.06      5.22 o 
  -8  11   3      265.88      229.56     19.11 o 
  -7  11   3      109.44      111.99      6.84 o 
  -6  11   3       11.43        6.95      1.39 o 
  -5  11   3      310.76      313.56     19.01 o 
  -4  11   3      396.28      429.38     21.23 o 
  -3  11   3      833.13      791.22     21.24 o 
  -2  11   3     2560.23     2523.67     16.04 o 
  -1  11   3      235.45      261.37      5.20 o 
   0  11   3      232.28      238.37      4.74 o 
   1  11   3      198.73      210.91      6.61 o 
   2  11   3     1070.17     1078.15     16.28 o 
   3  11   3      254.31      259.65     14.53 o 
   4  11   3       11.96        8.70      2.13 o 
   5  11   3        0.10        3.42      1.75 o 
   6  11   3       67.02       43.96      5.65 o 
   7  11   3       43.93       38.19      4.73 o 
   8  11   3       10.89       11.23      3.21 o 
   9  11   3        6.59       13.68      3.56 o 
 -11  12   3       23.48       29.94      8.84 o 
 -10  12   3        1.06       -1.05      3.17 o 
  -9  12   3       11.38       16.88      6.82 o 
  -8  12   3        1.70        7.58      4.85 o 
  -7  12   3       80.59       93.98     11.97 o 
  -6  12   3        7.63        9.67      1.59 o 
  -5  12   3        3.23        1.47      3.75 o 
  -4  12   3       44.98       47.28      7.78 o 
  -3  12   3        9.43       14.31      3.20 o 
  -2  12   3      328.82      332.64      5.98 o 
  -1  12   3      124.34      117.42      3.77 o 
   0  12   3      279.74      296.40      6.22 o 
   1  12   3        1.25        0.80      0.98 o 
   2  12   3       33.21       34.18      3.15 o 
   3  12   3      148.09      151.29      6.93 o 
   4  12   3       77.27       77.21      5.38 o 
   5  12   3       97.99       94.47      6.33 o 
   6  12   3        7.11        4.66      2.50 o 
   7  12   3       18.40       17.38      3.59 o 
   8  12   3        1.13        2.09      2.22 o 
   9  12   3        7.29       10.28      4.69 o 
 -11  13   3       90.76      109.06     15.60 o 
 -10  13   3        1.61        0.28      4.09 o 
  -9  13   3        0.01        1.69      4.04 o 
  -8  13   3       76.65       81.37     11.98 o 
  -7  13   3        1.38       -2.46      3.71 o 
  -6  13   3        2.87        2.41      4.17 o 
  -5  13   3      245.57      259.02     18.12 o 
  -4  13   3      595.23      559.19     25.74 o 
  -3  13   3      144.64      131.34      4.13 o 
  -2  13   3      131.02      140.86      7.02 o 
  -1  13   3      221.20      217.35      5.41 o 
   0  13   3        4.26        4.51      1.15 o 
   1  13   3        1.17        3.08      1.30 o 
   2  13   3      315.37      317.31      9.41 o 
   3  13   3      254.93      245.92     12.75 o 
   4  13   3       12.44        9.89      2.41 o 
   5  13   3      231.64      220.29      9.71 o 
   6  13   3      130.18      116.33      8.99 o 
   7  13   3        4.33        1.47      2.42 o 
   8  13   3       13.02        7.32      2.53 o 
 -10  14   3       48.89       61.94     12.13 o 
  -9  14   3       73.40       68.97     11.80 o 
  -8  14   3       26.08       17.05      6.49 o 
  -7  14   3       13.15       23.91      7.56 o 
  -6  14   3       35.78       31.21      6.93 o 
  -5  14   3      101.11      109.61     12.38 o 
  -4  14   3        8.81        9.60      1.24 o 
  -3  14   3        0.04        0.52      0.72 o 
  -2  14   3        9.24        6.71      1.67 o 
  -1  14   3       69.29       65.26      3.17 o 
   0  14   3       93.48       92.83      4.53 o 
   1  14   3      878.69      899.27     18.83 o 
   2  14   3      599.22      598.75     13.27 o 
   3  14   3        2.44        4.99      1.75 o 
   4  14   3      341.65      322.11     11.20 o 
   5  14   3      105.00      109.57      6.97 o 
   6  14   3       46.64       41.87      5.84 o 
   7  14   3       17.91       32.60      4.45 o 
   8  14   3        8.25        9.24      3.09 o 
 -10  15   3        2.52        4.01      4.95 o 
  -9  15   3        1.64        5.33      4.29 o 
  -8  15   3        0.37       15.13      6.82 o 
  -7  15   3      166.32      181.06     17.22 o 
  -6  15   3        6.15        8.50      4.05 o 
  -5  15   3      541.71      571.79     28.35 o 
  -4  15   3      180.25      168.00     15.19 o 
  -3  15   3       64.36       72.50      6.21 o 
  -2  15   3       25.66       22.66      4.50 o 
  -1  15   3       37.17       35.01      2.90 o 
   0  15   3       63.39       52.93      4.74 o 
   1  15   3       40.44       37.03      4.19 o 
   2  15   3      275.18      265.58     11.27 o 
   3  15   3      180.66      175.87      8.59 o 
   4  15   3      221.43      233.54      9.73 o 
   5  15   3        4.74        5.69      2.06 o 
   6  15   3       47.64       44.39      5.74 o 
   7  15   3       11.64        9.25      4.00 o 
   8  15   3        6.76        4.00      2.56 o 
 -10  16   3       26.75       26.03      8.25 o 
  -9  16   3        2.32        0.82      4.28 o 
  -8  16   3       14.23       20.53      7.13 o 
  -7  16   3       60.35       39.98      8.96 o 
  -6  16   3        0.59        7.23      5.01 o 
  -5  16   3        0.12        5.93      4.40 o 
  -4  16   3      271.54      265.00     11.90 o 
  -3  16   3      165.23      168.29      9.04 o 
  -2  16   3       16.62       18.63      3.33 o 
  -1  16   3        3.24       -0.36      1.61 o 
   0  16   3       55.84       69.13      5.67 o 
   1  16   3      154.94      159.77      8.75 o 
   2  16   3      205.67      215.90     10.54 o 
   3  16   3       13.87       10.13      2.92 o 
   4  16   3        1.59       -0.44      1.96 o 
   5  16   3       11.59        8.86      3.12 o 
   6  16   3       22.68       16.96      3.96 o 
   7  16   3      108.54      113.80      9.74 o 
  -9  17   3       15.18       11.62      5.17 o 
  -8  17   3       25.39       38.01      8.84 o 
  -7  17   3        0.00       -2.29      4.09 o 
  -6  17   3       11.10       10.03      5.23 o 
  -5  17   3       38.29       54.77      9.30 o 
  -4  17   3      151.64      149.64      9.29 o 
  -3  17   3      297.90      294.47     12.34 o 
  -2  17   3        1.06       -0.56      1.52 o 
  -1  17   3        0.54       -2.25      2.25 o 
   0  17   3        9.44        5.59      2.74 o 
   1  17   3      744.53      734.62     21.13 o 
   2  17   3       70.42       71.15      8.55 o 
   3  17   3        1.90        1.56      4.21 o 
   4  17   3        3.15        1.54      1.78 o 
   5  17   3      114.38      125.67      7.92 o 
   6  17   3        0.38        2.61      3.53 o 
   7  17   3        6.63        4.25      4.66 o 
  -9  18   3       22.64       23.99      8.26 o 
  -8  18   3        8.72        6.95      5.50 o 
  -7  18   3        4.87        3.55      3.96 o 
  -6  18   3        1.64        7.20      4.59 o 
  -5  18   3       82.61       80.41     11.93 o 
  -4  18   3       55.45       48.88     13.73 o 
  -3  18   3       79.12       59.91      6.49 o 
  -2  18   3        9.67        4.47      2.19 o 
  -1  18   3        3.29       -4.19     16.28 o 
   0  18   3        0.00        1.78      2.17 o 
   1  18   3      238.82      258.74     21.21 o 
   2  18   3      242.49      240.74     11.76 o 
   3  18   3        6.38        3.28      2.00 o 
   4  18   3       12.59        5.53      2.06 o 
   5  18   3       87.85      111.77     14.61 o 
   6  18   3        4.97        9.26      3.80 o 
   7  18   3        5.96       15.35      6.26 o 
  -9  19   3        0.05        0.63      5.15 o 
  -8  19   3       28.65       38.73      9.15 o 
  -7  19   3        0.05       -1.63      3.25 o 
  -6  19   3       33.09       24.62      7.03 o 
  -5  19   3       36.14       43.19      8.96 o 
  -4  19   3      115.72      123.44      8.99 o 
  -3  19   3       28.59       32.96      4.80 o 
  -2  19   3       43.15       45.79      5.66 o 
  -1  19   3        0.01       -2.14      2.31 o 
   0  19   3      346.22      323.48     17.69 o 
   1  19   3        3.45        2.34      4.53 o 
   2  19   3       10.40        9.90      5.21 o 
   3  19   3      128.91      128.51     18.21 o 
   4  19   3        0.77       -0.15      3.90 o 
   5  19   3        2.87        9.54      6.19 o 
   6  19   3        1.32       -0.73      3.42 o 
  -8  20   3        0.11       -3.69      5.55 o 
  -7  20   3        6.89       -0.47      3.77 o 
  -6  20   3        0.28       -2.05      5.04 o 
  -5  20   3       97.12       96.60     13.57 o 
  -4  20   3       10.54       10.92      3.07 o 
  -3  20   3        2.70        2.78      3.85 o 
  -2  20   3        4.15        3.99      3.17 o 
  -1  20   3        3.99        0.82      4.03 o 
   0  20   3       75.76       69.63      6.88 o 
   1  20   3        3.33        7.88      2.83 o 
   2  20   3       40.14       60.65     10.73 o 
   3  20   3        7.47       13.32      5.90 o 
   4  20   3        0.13       -4.26      4.26 o 
   5  20   3        0.45        4.54      3.65 o 
   6  20   3       11.48       17.21      6.56 o 
  -7  21   3       72.37      102.75     15.05 o 
  -6  21   3        2.73       -6.20      6.70 o 
  -5  21   3        0.86        0.87      4.51 o 
  -4  21   3        1.05        1.03      3.85 o 
  -3  21   3      260.79      241.52     12.70 o 
  -2  21   3      117.61      106.18      8.28 o 
  -1  21   3       11.90        8.43      2.79 o 
   0  21   3       26.52       23.51      7.14 o 
   1  21   3      198.83      183.95     18.27 o 
   2  21   3      135.88      105.84     14.21 o 
   3  21   3       24.01       33.65      8.44 o 
   4  21   3        4.83        4.11      4.33 o 
   5  21   3        4.68        8.58      5.43 o 
  -7  22   3        8.95        8.36      5.83 o 
  -6  22   3        1.97        1.47      4.42 o 
  -5  22   3        4.00       -1.37      3.73 o 
  -4  22   3        0.79       -2.59      3.37 o 
  -3  22   3        0.05        0.04      4.04 o 
  -2  22   3       33.59       40.00      8.67 o 
  -1  22   3        3.70        6.58      4.55 o 
   0  22   3       10.42       12.57      6.02 o 
   1  22   3        1.02        8.64      5.82 o 
   2  22   3        2.93       17.66      7.22 o 
   3  22   3        0.83        3.75      4.51 o 
   4  22   3        6.54       11.25      5.05 o 
  -6  23   3        7.48        3.92      4.40 o 
  -5  23   3        1.43       -1.89      5.30 o 
  -4  23   3       39.02       25.94      7.96 o 
  -3  23   3        7.90       11.30      6.09 o 
  -2  23   3        0.16       -2.95      4.85 o 
  -1  23   3        3.87       -4.04      4.12 o 
   0  23   3        0.04        0.31      4.03 o 
   1  23   3       57.38       58.65     11.20 o 
   2  23   3        2.74       12.60      6.62 o 
   3  23   3        4.43        5.70      5.02 o 
  -5  24   3        0.95       -3.53      4.32 o 
  -4  24   3        4.28       11.05      6.79 o 
  -3  24   3        2.46        5.07      4.46 o 
  -2  24   3       19.21       11.80      5.40 o 
  -1  24   3        0.00        3.37      4.35 o 
   0  24   3       45.22       38.53      9.39 o 
   1  24   3       18.44       12.20      5.65 o 
   2  24   3       63.05       55.78     11.04 o 
  -3  25   3        0.06        1.92      4.05 o 
  -2  25   3       42.13       51.25     11.07 o 
  -1  25   3        5.94       -2.26      5.67 o 
   0  25   3        1.53        0.53      4.26 o 
   1  25   3       59.89       77.42     13.34 o 
 -12   0   4        0.66        1.41      3.35 o 
 -11   0   4       77.82       78.20     11.82 o 
 -10   0   4       23.17       26.67      7.15 o 
  -9   0   4      490.91      504.04     16.48 o 
  -8   0   4        1.81        1.04      1.96 o 
  -7   0   4       92.77       94.02      6.80 o 
  -6   0   4        0.30        0.35      2.42 o 
  -5   0   4     1921.13     2074.29     21.03 o 
  -4   0   4     1165.99     1249.86     19.78 o 
  -3   0   4     1019.81     1035.91     37.88 o 
  -2   0   4       19.08       26.10      2.00 o 
  -1   0   4     2722.98     2690.06     33.28 o 
   0   0   4     4596.36     4744.70     46.10 o 
   1   0   4      804.21      858.07     15.26 o 
   2   0   4      158.42      137.87      9.59 o 
   3   0   4       20.90       14.36      4.15 o 
   4   0   4     2853.07     2683.57     55.32 o 
   5   0   4     2178.34     2144.37     52.47 o 
   6   0   4      299.96      311.87     21.49 o 
   7   0   4        6.14       11.97      5.96 o 
   8   0   4       31.22       27.17      7.65 o 
   9   0   4        0.76       -5.35      5.35 o 
 -12   1   4        1.89        5.25      3.78 o 
 -11   1   4       18.56       20.70      6.97 o 
 -10   1   4       51.45       49.53      5.62 o 
  -9   1   4      111.34      101.92      6.73 o 
  -8   1   4        0.07        0.11      1.84 o 
  -7   1   4       22.07       24.77      2.60 o 
  -6   1   4      381.81      382.33      8.89 o 
  -5   1   4       60.40       52.44      2.81 o 
  -4   1   4     1975.00     2105.19     28.21 o 
  -3   1   4       10.14        9.63      1.21 o 
  -2   1   4       35.47       32.71      1.78 o 
  -1   1   4      592.51      543.78      5.90 o 
   0   1   4       21.73       23.69      1.40 o 
   1   1   4      634.26      639.93      8.26 o 
   2   1   4      589.31      588.76      9.76 o 
   3   1   4      216.18      202.36      7.50 o 
   4   1   4      469.02      506.74     17.07 o 
   5   1   4      109.48      101.40      8.98 o 
   6   1   4       91.21       86.08      8.10 o 
   7   1   4        6.34        8.99      3.37 o 
   8   1   4        8.38        7.56      2.85 o 
   9   1   4        1.74        5.18      6.13 o 
 -12   2   4        2.39        1.31      3.53 o 
 -11   2   4       18.89       24.24      6.88 o 
 -10   2   4        3.19        4.64      2.36 o 
  -9   2   4      113.74      122.31      8.57 o 
  -8   2   4      258.81      265.93      9.49 o 
  -7   2   4      247.74      229.00      8.45 o 
  -6   2   4        0.60        1.58      1.09 o 
  -5   2   4        8.03        5.84      1.44 o 
  -4   2   4       43.38       48.03      4.13 o 
  -3   2   4       34.68       33.50      2.14 o 
  -2   2   4      100.59      109.72      3.19 o 
  -1   2   4        0.04        0.58      1.02 o 
   0   2   4      346.50      345.20      5.64 o 
   1   2   4      215.75      238.23      5.66 o 
   2   2   4       74.93       74.17      3.50 o 
   3   2   4        0.13       -1.90      1.90 o 
   4   2   4       13.08       12.44      2.04 o 
   5   2   4       88.55       91.84      8.12 o 
   6   2   4       12.82        8.73      3.30 o 
   7   2   4        9.67        8.99      4.27 o 
   8   2   4        5.50        1.71      2.81 o 
   9   2   4       38.04       49.17      7.64 o 
 -12   3   4        0.54       -3.17      4.50 o 
 -11   3   4        0.26        4.32      4.47 o 
 -10   3   4       21.42       20.67      3.79 o 
  -9   3   4      931.57      953.10     32.29 o 
  -8   3   4       24.30       28.92     12.12 o 
  -7   3   4       37.32       43.37      4.93 o 
  -6   3   4       48.31       48.48      3.40 o 
  -5   3   4      181.50      207.39      5.41 o 
  -4   3   4        2.02        2.13      0.76 o 
  -3   3   4        4.27        4.16      1.74 o 
  -2   3   4        5.54        6.52      0.88 o 
  -1   3   4      109.35      106.66      4.57 o 
   0   3   4     1319.72     1298.24     11.06 o 
   1   3   4       46.26       39.95      2.60 o 
   2   3   4        1.60        1.20      1.07 o 
   3   3   4        5.77        5.10      2.10 o 
   4   3   4       46.05       45.13      3.80 o 
   5   3   4      338.14      336.86     14.95 o 
   6   3   4        1.35        1.30      2.83 o 
   7   3   4        0.41        2.30      4.64 o 
   8   3   4       72.72       80.83      8.85 o 
   9   3   4       18.82       18.68      5.05 o 
 -12   4   4       21.47       27.67      8.37 o 
 -11   4   4        6.39        3.27      4.40 o 
 -10   4   4        1.47        3.25      2.71 o 
  -9   4   4       30.14       34.76      5.16 o 
  -8   4   4      321.93      333.74     13.59 o 
  -7   4   4      137.51      130.42      6.76 o 
  -6   4   4       14.05       12.59      2.07 o 
  -5   4   4        4.07        1.00      1.18 o 
  -4   4   4      825.63      853.69     10.07 o 
  -3   4   4     1557.34     1616.51     20.80 o 
  -2   4   4      134.33      144.70      9.33 o 
  -1   4   4       26.12       30.55      2.87 o 
   0   4   4      448.72      403.60     17.00 o 
   1   4   4      883.65      915.05     11.83 o 
   2   4   4       97.83      108.80      4.24 o 
   3   4   4        0.02        0.62      1.75 o 
   4   4   4       44.16       44.46      5.75 o 
   5   4   4      719.30      728.62     15.78 o 
   6   4   4      292.46      280.55     14.61 o 
   7   4   4        6.63        9.80      6.48 o 
   8   4   4       24.45       28.23      5.59 o 
   9   4   4       26.81       26.01      5.96 o 
 -12   5   4        0.02        0.81      4.83 o 
 -11   5   4        5.14        0.26      4.04 o 
 -10   5   4       37.36       37.58      5.16 o 
  -9   5   4      121.69      127.62      9.04 o 
  -8   5   4        7.37       10.77      4.81 o 
  -7   5   4        3.72        0.14      1.85 o 
  -6   5   4      217.34      206.55      7.09 o 
  -5   5   4      159.12      180.08      5.47 o 
  -4   5   4       20.67       19.71      1.56 o 
  -3   5   4      304.00      298.36      7.20 o 
  -2   5   4       52.65       50.92      3.69 o 
  -1   5   4        0.30        0.43      1.65 o 
   0   5   4      212.75      210.82      7.93 o 
   1   5   4        0.37        1.98      0.83 o 
   2   5   4       58.49       52.74      3.34 o 
   3   5   4        0.43        3.04      1.66 o 
   4   5   4       67.60       68.99      5.51 o 
   5   5   4      295.47      288.96      9.42 o 
   6   5   4       15.21       14.15      3.80 o 
   7   5   4       29.96       24.35      4.83 o 
   8   5   4        1.93        2.90      6.89 o 
   9   5   4       10.77       24.14      6.09 o 
 -12   6   4        6.27       12.80      6.16 o 
 -11   6   4       57.99       63.63     11.04 o 
 -10   6   4       12.89       16.45      4.09 o 
  -9   6   4      330.41      342.50     22.53 o 
  -8   6   4        2.17        0.98      3.31 o 
  -7   6   4      327.37      304.85     19.09 o 
  -6   6   4        2.21        0.11      2.85 o 
  -5   6   4       20.45       30.30      5.72 o 
  -4   6   4        0.07       -0.64      1.13 o 
  -3   6   4        2.91        3.22      0.67 o 
  -2   6   4      172.91      173.63      5.59 o 
  -1   6   4      932.01      862.76     19.21 o 
   0   6   4     2557.71     2616.40     58.15 o 
   1   6   4      225.67      232.68      4.62 o 
   2   6   4      209.27      210.95      6.59 o 
   3   6   4      325.99      315.75     12.36 o 
   4   6   4        5.73        2.99      1.92 o 
   5   6   4        9.43       12.14      2.49 o 
   6   6   4       37.88       39.59      6.03 o 
   7   6   4       47.20       40.51      6.08 o 
   8   6   4        0.15       -0.32      3.23 o 
   9   6   4        0.02       -1.18      3.53 o 
 -12   7   4        3.07       -1.82      4.93 o 
 -11   7   4       21.53       23.20      7.20 o 
 -10   7   4       61.87       47.91      9.60 o 
  -9   7   4     1237.86     1206.54     42.90 o 
  -8   7   4      478.07      467.80     25.24 o 
  -7   7   4        3.87        2.57      3.22 o 
  -6   7   4        4.32        6.17      3.51 o 
  -5   7   4      893.00      916.49     30.05 o 
  -4   7   4       47.56       61.13      4.13 o 
  -3   7   4       76.11       68.88      5.73 o 
  -2   7   4      501.46      527.54      9.48 o 
  -1   7   4      418.46      434.06     13.61 o 
   0   7   4       59.20       67.94      5.58 o 
   1   7   4      471.41      471.12      7.64 o 
   2   7   4       88.40       68.74      3.92 o 
   3   7   4       46.56       47.01      5.14 o 
   4   7   4       54.00       54.38      8.22 o 
   5   7   4      114.97      109.66      6.92 o 
   6   7   4      110.82      114.21      9.53 o 
   7   7   4        5.97        7.01      3.72 o 
   8   7   4       23.85       16.74      6.73 o 
   9   7   4       76.72       84.49      9.86 o 
 -12   8   4        4.72        0.93      4.15 o 
 -11   8   4        6.40        5.70      5.35 o 
 -10   8   4       88.52       87.02     12.79 o 
  -9   8   4        3.05       21.14      7.43 o 
  -8   8   4      213.76      182.69     16.04 o 
  -7   8   4       11.84        6.30      4.05 o 
  -6   8   4      111.04       92.89     10.44 o 
  -5   8   4        4.49        2.52      3.80 o 
  -4   8   4       36.23       33.80      3.22 o 
  -3   8   4      856.01      822.96     12.57 o 
  -2   8   4        0.38        0.10      2.00 o 
  -1   8   4     3269.13     3482.05     29.75 o 
   0   8   4     1569.75     1564.30     22.53 o 
   1   8   4      151.62      153.10      4.88 o 
   2   8   4      374.90      373.15      9.02 o 
   3   8   4      223.51      208.90      7.61 o 
   4   8   4       19.07       15.53      2.65 o 
   5   8   4        0.30       -2.49      2.49 o 
   6   8   4       10.77       11.27      3.41 o 
   7   8   4       14.08       15.46      4.54 o 
   8   8   4       13.44       14.82      3.57 o 
 -12   9   4       65.83       90.42     14.81 o 
 -11   9   4        1.34        3.59      3.85 o 
 -10   9   4        9.85       11.23      6.01 o 
  -9   9   4      165.65      164.59     16.42 o 
  -8   9   4       87.96       86.14     11.83 o 
  -7   9   4       11.19        5.92      2.86 o 
  -6   9   4       94.11       94.44     11.02 o 
  -5   9   4      188.35      227.62     15.94 o 
  -4   9   4       95.45       87.37     11.49 o 
  -3   9   4      691.54      635.49     11.62 o 
  -2   9   4       15.11       19.10      1.87 o 
  -1   9   4      185.35      192.41      9.50 o 
   0   9   4      167.59      207.99      8.45 o 
   1   9   4       12.11        9.62      1.40 o 
   2   9   4       15.55       16.92      3.76 o 
   3   9   4      226.24      223.97      7.97 o 
   4   9   4       96.96       92.68      5.71 o 
   5   9   4      263.10      256.87     12.03 o 
   6   9   4        6.39        5.39      2.07 o 
   7   9   4       26.10       19.20      3.56 o 
   8   9   4        0.12       -1.51      4.03 o 
 -11  10   4       12.47       28.59      7.96 o 
 -10  10   4        4.87       12.68      5.95 o 
  -9  10   4       23.01       18.43      6.84 o 
  -8  10   4        1.09       -1.09      3.23 o 
  -7  10   4        6.77       11.04      4.41 o 
  -6  10   4       22.40       22.42      6.60 o 
  -5  10   4       11.64       12.88      5.22 o 
  -4  10   4     1893.07     1859.58     48.40 o 
  -3  10   4      378.93      391.75     13.59 o 
  -2  10   4      111.65      109.12      6.35 o 
  -1  10   4       38.60       43.17      3.54 o 
   0  10   4       29.04       26.72      2.73 o 
   1  10   4      123.95      126.34      4.74 o 
   2  10   4        9.88       10.67      1.84 o 
   3  10   4      193.17      174.05      7.14 o 
   4  10   4       73.00       79.05      5.36 o 
   5  10   4       91.58       81.24      6.93 o 
   6  10   4       15.71       12.24      3.47 o 
   7  10   4        0.00       -1.88      2.21 o 
   8  10   4        0.27        1.72      2.18 o 
 -11  11   4        0.67        2.90      3.74 o 
 -10  11   4       11.00        6.36      5.52 o 
  -9  11   4      196.91      184.47     18.09 o 
  -8  11   4       35.76       34.20      7.92 o 
  -7  11   4       10.29        8.84      4.91 o 
  -6  11   4      312.96      337.17     21.12 o 
  -5  11   4     1557.10     1492.62     42.37 o 
  -4  11   4       28.93       27.66      3.72 o 
  -3  11   4       77.55       68.86      4.36 o 
  -2  11   4        0.68        0.78      0.78 o 
  -1  11   4        7.79        9.25      1.08 o 
   0  11   4       65.15       57.52      3.62 o 
   1  11   4      837.24      821.34     12.40 o 
   2  11   4       42.45       36.60      3.08 o 
   3  11   4        8.97       11.19      2.21 o 
   4  11   4        4.21        3.26      1.68 o 
   5  11   4        8.97        1.32      2.11 o 
   6  11   4       51.97       52.62      6.08 o 
   7  11   4       23.59       24.35      3.82 o 
   8  11   4       16.97        9.76      4.07 o 
 -11  12   4        3.48        5.08      5.62 o 
 -10  12   4        2.09       -4.42      4.52 o 
  -9  12   4        8.65       10.89      5.93 o 
  -8  12   4        0.04       -0.82      3.45 o 
  -7  12   4        2.94        3.18      3.51 o 
  -6  12   4       77.08       83.20     10.70 o 
  -5  12   4       74.42       55.58      9.12 o 
  -4  12   4      207.54      198.65     12.70 o 
  -3  12   4       61.19       58.39      4.25 o 
  -2  12   4        0.47       -1.50      1.85 o 
  -1  12   4        3.46        3.57      2.23 o 
   0  12   4        0.28        2.27      0.96 o 
   1  12   4        0.15        2.41      1.08 o 
   2  12   4      105.18      101.73      5.13 o 
   3  12   4      366.52      381.00     10.96 o 
   4  12   4      360.33      333.93     11.09 o 
   5  12   4       16.65       11.72      2.78 o 
   6  12   4       40.17       39.75      5.37 o 
   7  12   4        6.91        9.61      3.88 o 
   8  12   4       31.16       36.69      6.67 o 
 -11  13   4        4.89        2.93      5.11 o 
 -10  13   4       11.20       15.33      6.22 o 
  -9  13   4       39.89       43.02      9.84 o 
  -8  13   4        6.04        8.27      4.25 o 
  -7  13   4       32.21       18.45      5.64 o 
  -6  13   4       64.12       71.47     10.57 o 
  -5  13   4      258.54      230.65     17.67 o 
  -4  13   4      289.36      292.11     19.48 o 
  -3  13   4       77.75       77.49     10.00 o 
  -2  13   4        3.18        4.86      1.51 o 
  -1  13   4       10.16        9.41      1.21 o 
   0  13   4      950.51      892.52     12.75 o 
   1  13   4      601.95      584.89     11.41 o 
   2  13   4        0.88        0.30      1.17 o 
   3  13   4       82.02       84.27      5.34 o 
   4  13   4       73.01       62.92      6.47 o 
   5  13   4       58.88       61.32      5.34 o 
   6  13   4        4.58        9.43      5.86 o 
   7  13   4       10.67        7.11      6.24 o 
 -10  14   4       14.99        4.65      3.90 o 
  -9  14   4       13.12       13.01      5.91 o 
  -8  14   4       25.86       30.27      7.82 o 
  -7  14   4        0.51        6.09      5.27 o 
  -6  14   4       32.63       37.38      8.22 o 
  -5  14   4      843.86      925.08     36.17 o 
  -4  14   4        0.45       -0.30      3.77 o 
  -3  14   4       16.38        9.24      4.89 o 
  -2  14   4        0.02        0.13      0.97 o 
  -1  14   4       60.41       58.52      6.46 o 
   0  14   4       65.32       63.84      6.27 o 
   1  14   4      493.16      495.81     10.97 o 
   2  14   4        4.26        4.66      1.61 o 
   3  14   4       17.54       18.29      2.75 o 
   4  14   4      281.57      263.33     13.85 o 
   5  14   4      159.68      161.19     11.44 o 
   6  14   4        4.33       17.38      5.93 o 
   7  14   4       16.13       24.67      5.42 o 
 -10  15   4        8.05       13.03      7.08 o 
  -9  15   4        0.62        4.41      4.59 o 
  -8  15   4        0.51       -2.79      3.20 o 
  -7  15   4       12.56        9.17      4.65 o 
  -6  15   4        3.41        4.78      5.29 o 
  -5  15   4      161.07      149.83     15.36 o 
  -4  15   4       17.69       23.99      6.44 o 
  -3  15   4      836.17      843.90     33.98 o 
  -2  15   4       20.93       25.45      3.16 o 
  -1  15   4      385.49      388.20     11.24 o 
   0  15   4      668.20      667.89     15.03 o 
   1  15   4      184.84      179.67      6.91 o 
   2  15   4       55.50       65.03      6.35 o 
   3  15   4        0.91       -0.49      2.40 o 
   4  15   4        2.76        9.40      3.64 o 
   5  15   4        0.47        5.62      3.40 o 
   6  15   4       57.73       64.51     11.05 o 
   7  15   4        5.99       10.50      6.02 o 
 -10  16   4       29.45       21.13      8.32 o 
  -9  16   4        0.08        0.56      4.36 o 
  -8  16   4        9.55        5.80      4.49 o 
  -7  16   4        3.82        1.36      4.76 o 
  -6  16   4       53.85       46.87      9.13 o 
  -5  16   4       13.43        3.69      3.97 o 
  -4  16   4        1.12        2.03      3.77 o 
  -3  16   4       28.85       42.94      8.50 o 
  -2  16   4       38.45       33.85      3.71 o 
  -1  16   4      366.76      377.91     11.74 o 
   0  16   4       30.92       31.24      7.90 o 
   1  16   4       47.71       41.38      7.99 o 
   2  16   4      222.36      212.37     11.55 o 
   3  16   4        1.40        5.24      2.96 o 
   4  16   4        0.57        9.11      3.49 o 
   5  16   4        1.65        2.07      2.96 o 
   6  16   4        2.49       -4.28      4.86 o 
  -9  17   4        6.57       14.39      6.56 o 
  -8  17   4        6.53       19.26      7.35 o 
  -7  17   4       10.49       13.69      6.34 o 
  -6  17   4       43.28       25.12      7.49 o 
  -5  17   4       80.00       58.60     10.13 o 
  -4  17   4       73.48       62.32     10.56 o 
  -3  17   4        9.60       -0.09      3.44 o 
  -2  17   4       49.69       45.60      8.88 o 
  -1  17   4      189.24      141.88     14.77 o 
   0  17   4      689.09      709.43     32.76 o 
   1  17   4       26.01       21.07      6.60 o 
   2  17   4        0.21        3.39      3.82 o 
   3  17   4       60.01       68.45      7.27 o 
   4  17   4       26.36       27.76      5.12 o 
   5  17   4        0.47        1.24      2.43 o 
   6  17   4        0.21        0.40      3.17 o 
  -9  18   4      116.03      127.29     16.94 o 
  -8  18   4        0.31       -2.95      4.35 o 
  -7  18   4       70.32       75.50     12.56 o 
  -6  18   4        2.33        5.21      4.57 o 
  -5  18   4      115.25      104.37     14.02 o 
  -4  18   4       56.65       48.96      9.81 o 
  -3  18   4        3.52        2.45      4.58 o 
  -2  18   4        6.38       13.31      5.76 o 
  -1  18   4        4.53       13.02      5.76 o 
   0  18   4       50.49       59.91     10.28 o 
   1  18   4       12.69       20.83      6.34 o 
   2  18   4        0.56        4.86      3.29 o 
   3  18   4        0.17        0.17      4.06 o 
   4  18   4        0.73       -2.99      2.99 o 
   5  18   4       17.45       17.69      4.85 o 
  -8  19   4       10.03        4.64      5.35 o 
  -7  19   4        1.37        8.39      5.44 o 
  -6  19   4        4.22        7.70      4.64 o 
  -5  19   4        4.98        4.49      4.17 o 
  -4  19   4        2.83       -4.68      4.68 o 
  -3  19   4       20.39        1.79      3.24 o 
  -2  19   4       24.77       27.90      7.27 o 
  -1  19   4        6.67       12.79      5.71 o 
   0  19   4        6.83        9.55      5.45 o 
   1  19   4       27.42       31.96      8.01 o 
   2  19   4        0.32       -0.49      3.12 o 
   3  19   4       20.73       35.15      8.72 o 
   4  19   4       17.57       18.50      7.30 o 
   5  19   4       13.71        7.81      5.75 o 
  -8  20   4       47.06       51.31     11.45 o 
  -7  20   4        8.92       11.48      6.57 o 
  -6  20   4        7.68       -6.27      6.27 o 
  -5  20   4        6.19        5.59      5.31 o 
  -4  20   4      156.65      157.07     17.38 o 
  -3  20   4        0.00        0.17      3.16 o 
  -2  20   4        4.84       -0.60      3.52 o 
  -1  20   4        3.11        1.34      3.52 o 
   0  20   4        1.76        0.71      4.05 o 
   1  20   4       49.59       48.77      9.83 o 
   2  20   4        7.53       10.39      5.12 o 
   3  20   4        5.82       16.38      6.43 o 
   4  20   4       12.35       23.10      7.49 o 
  -7  21   4       11.63       11.68      7.33 o 
  -6  21   4       34.65       33.72      9.41 o 
  -5  21   4       64.36       86.07     13.27 o 
  -4  21   4        1.69       -2.98      4.24 o 
  -3  21   4        6.70       20.16      6.80 o 
  -2  21   4        0.67       -1.13      3.95 o 
  -1  21   4        0.21        0.82      3.83 o 
   0  21   4       51.00       50.67      9.95 o 
   1  21   4       13.67       11.67      6.00 o 
   2  21   4        0.44        6.15      5.02 o 
   3  21   4       15.74       12.37      5.65 o 
   4  21   4       11.82       15.49      6.51 o 
  -6  22   4        0.00       -2.50      5.04 o 
  -5  22   4        0.01        3.16      4.85 o 
  -4  22   4       16.98       19.61      7.53 o 
  -3  22   4       47.64       47.59     10.32 o 
  -2  22   4        0.07        0.90      3.95 o 
  -1  22   4       12.73        9.42      5.20 o 
   0  22   4        3.41       12.28      6.57 o 
   1  22   4        7.64        7.37      4.96 o 
   2  22   4        1.32        1.30      4.70 o 
   3  22   4       27.89       25.41      8.07 o 
  -5  23   4        2.52       -5.83      5.83 o 
  -4  23   4       43.34       56.21     11.38 o 
  -3  23   4        0.97       -0.16      4.20 o 
  -2  23   4       61.82       46.29     10.25 o 
  -1  23   4        2.99       -1.20      5.02 o 
   0  23   4       20.99       24.24      8.15 o 
   1  23   4       12.31        7.31      5.56 o 
   2  23   4        3.26       -1.04      4.37 o 
  -4  24   4        4.79        6.29      5.96 o 
  -3  24   4       32.46       20.86      7.34 o 
  -2  24   4        0.19        2.99      5.38 o 
  -1  24   4       20.57       18.76      7.11 o 
   0  24   4        0.06        6.60      3.37 o 
 -12   1   5        2.36       -3.29      3.29 o 
 -11   1   5       82.25       77.13      8.40 o 
 -10   1   5      368.88      358.18     12.72 o 
  -9   1   5      233.40      246.38      8.68 o 
  -8   1   5       15.47       10.63      2.11 o 
  -7   1   5       34.39       35.23      3.65 o 
  -6   1   5     1440.07     1467.02     18.26 o 
  -5   1   5       97.50       93.52      3.78 o 
  -4   1   5       41.75       37.26      2.71 o 
  -3   1   5      102.02       95.86      3.59 o 
  -2   1   5      322.75      310.03      5.01 o 
  -1   1   5     1196.91     1159.81      9.64 o 
   0   1   5       30.23       41.75      1.99 o 
   1   1   5      303.75      305.35      7.89 o 
   2   1   5        9.44        9.62      2.47 o 
   3   1   5      522.19      529.87     18.40 o 
   4   1   5        8.54        8.04      3.25 o 
   5   1   5       34.23       45.56     16.88 o 
   6   1   5       56.89       73.50      7.96 o 
   7   1   5        5.46        3.36      3.37 o 
   8   1   5        3.76        4.84      5.68 o 
 -12   2   5       19.06       18.68      6.67 o 
 -11   2   5       19.08       20.92      4.89 o 
 -10   2   5        7.13       10.53      2.83 o 
  -9   2   5        5.37        9.75      2.58 o 
  -8   2   5        1.49        3.89      1.85 o 
  -7   2   5       22.42       17.56      2.31 o 
  -6   2   5       38.85       37.79      2.54 o 
  -5   2   5        1.53        2.38      1.54 o 
  -4   2   5      270.89      277.67      7.72 o 
  -3   2   5        2.20        2.90      1.34 o 
  -2   2   5      200.26      193.31      3.80 o 
  -1   2   5      168.37      155.99      3.58 o 
   0   2   5       69.30       66.15      3.16 o 
   1   2   5      200.35      226.28      6.11 o 
   2   2   5       15.64       10.52      2.65 o 
   3   2   5        0.96        0.51      2.07 o 
   4   2   5      128.49      131.13      6.84 o 
   5   2   5        0.03        2.55      4.65 o 
   6   2   5        3.01        2.36      2.56 o 
   7   2   5       22.92       15.22      4.32 o 
   8   2   5       90.90      111.78     13.84 o 
 -12   3   5        8.12        5.25      5.14 o 
 -11   3   5        4.22        4.46      2.80 o 
 -10   3   5      119.44      129.54      7.81 o 
  -9   3   5      337.28      345.81     12.13 o 
  -8   3   5       32.62       36.87      4.07 o 
  -7   3   5        1.43        3.23      1.56 o 
  -6   3   5       27.51       29.07      2.21 o 
  -5   3   5      374.18      391.97      7.27 o 
  -4   3   5      212.05      224.54      6.68 o 
  -3   3   5       45.84       38.70      2.60 o 
  -2   3   5       53.82       52.16      2.41 o 
  -1   3   5      149.59      136.88      4.41 o 
   0   3   5      193.39      207.90      5.16 o 
   1   3   5       31.87       37.40      2.55 o 
   2   3   5        8.36        3.93      1.20 o 
   3   3   5        0.02       -1.17      2.29 o 
   4   3   5      215.13      218.53      8.90 o 
   5   3   5        1.24        4.37      2.96 o 
   6   3   5       11.46       12.03      3.81 o 
   7   3   5       51.06       60.73      7.76 o 
   8   3   5      119.81      154.44     15.12 o 
 -12   4   5       10.44       16.96      7.21 o 
 -11   4   5      123.43      105.37     14.04 o 
 -10   4   5       29.94       27.07      7.19 o 
  -9   4   5      549.05      505.65     18.18 o 
  -8   4   5        4.43       -0.19      2.38 o 
  -7   4   5        0.57        0.21      1.69 o 
  -6   4   5        1.66       -0.17      1.11 o 
  -5   4   5        7.67        5.98      1.18 o 
  -4   4   5      109.33      127.79      6.97 o 
  -3   4   5       56.37       51.78      3.02 o 
  -2   4   5      393.39      411.72     16.64 o 
  -1   4   5     1983.67     2007.98     60.56 o 
   0   4   5      400.19      380.69     15.45 o 
   1   4   5       20.56       18.35      1.84 o 
   2   4   5        2.84        3.81      1.31 o 
   3   4   5      473.00      455.78     19.55 o 
   4   4   5     1147.68     1098.93     19.94 o 
   5   4   5       18.38       15.25      6.03 o 
   6   4   5        0.42        5.70      3.35 o 
   7   4   5       32.09       42.70      6.79 o 
   8   4   5        3.53       11.51      7.85 o 
 -12   5   5       45.96       59.97     11.44 o 
 -11   5   5       15.30       12.26      5.91 o 
 -10   5   5       10.20       14.53      3.90 o 
  -9   5   5      228.61      233.00     12.76 o 
  -8   5   5        6.89        9.25      3.69 o 
  -7   5   5       39.55       44.97      7.65 o 
  -6   5   5       45.13       41.44      2.70 o 
  -5   5   5       90.91      101.85      3.76 o 
  -4   5   5        0.01       -0.37      0.94 o 
  -3   5   5      280.89      262.22      4.89 o 
  -2   5   5      638.22      626.34     21.39 o 
  -1   5   5       60.66       66.23      5.87 o 
   0   5   5       13.56       14.73      3.59 o 
   1   5   5      239.07      245.68      7.31 o 
   2   5   5        5.76        3.99      1.20 o 
   3   5   5      230.98      260.40     11.37 o 
   4   5   5      188.98      212.78     10.42 o 
   5   5   5        0.42        1.27      2.74 o 
   6   5   5       24.19       29.11      5.21 o 
   7   5   5       75.68       98.87     10.03 o 
   8   5   5        4.64        5.17      7.29 o 
 -12   6   5        4.45        7.33      6.14 o 
 -11   6   5        5.98        3.43      3.30 o 
 -10   6   5       33.46       34.97      8.53 o 
  -9   6   5      359.58      360.13     15.78 o 
  -8   6   5      290.33      308.16     20.65 o 
  -7   6   5        3.93        1.53      2.81 o 
  -6   6   5        0.57       -2.12      3.15 o 
  -5   6   5        6.29        5.09      2.41 o 
  -4   6   5      110.74       92.73      4.42 o 
  -3   6   5       85.28       97.86      7.26 o 
  -2   6   5      187.02      167.83      6.69 o 
  -1   6   5       61.12       64.10      4.69 o 
   0   6   5      273.58      267.11     10.03 o 
   1   6   5       30.16       28.94      1.70 o 
   2   6   5       95.31       91.20      6.75 o 
   3   6   5        4.98        7.70      2.33 o 
   4   6   5      466.20      405.35     14.33 o 
   5   6   5        1.50        4.25      4.01 o 
   6   6   5       79.82       86.75      9.05 o 
   7   6   5       41.97       62.10      8.10 o 
   8   6   5       38.34       58.70      9.60 o 
 -12   7   5        1.67        1.51      3.82 o 
 -11   7   5        1.66        3.85      4.60 o 
 -10   7   5       15.33       14.44      4.41 o 
  -9   7   5        0.08        0.99      3.85 o 
  -8   7   5       19.07       25.12      7.01 o 
  -7   7   5        0.97       13.43      5.62 o 
  -6   7   5        2.35       -1.05      3.25 o 
  -5   7   5       91.35       84.16      4.07 o 
  -4   7   5       17.67       15.78      1.67 o 
  -3   7   5       79.20       75.99     10.59 o 
  -2   7   5      109.35      114.61     12.21 o 
  -1   7   5        3.65        2.75      2.34 o 
   0   7   5      100.80      105.10      6.44 o 
   1   7   5       17.49       14.75      2.10 o 
   2   7   5       56.74       61.27      3.79 o 
   3   7   5      575.50      616.24     14.67 o 
   4   7   5       48.74       70.98      6.29 o 
   5   7   5       39.81       41.27      6.11 o 
   6   7   5        5.40        0.67      3.86 o 
   7   7   5        5.88        9.42      4.20 o 
   8   7   5       98.13      140.06     12.74 o 
 -11   8   5       10.66        3.81      4.52 o 
 -10   8   5       35.95       42.94      9.37 o 
  -9   8   5       80.09       92.79     12.68 o 
  -8   8   5        3.55        4.34      3.30 o 
  -7   8   5        0.02       -2.37      4.46 o 
  -6   8   5      107.08      100.06     11.15 o 
  -5   8   5       71.58       70.76      6.42 o 
  -4   8   5      367.62      333.47     12.50 o 
  -3   8   5        0.89        3.95      1.81 o 
  -2   8   5       71.10       72.63      4.34 o 
  -1   8   5       40.73       40.20      3.76 o 
   0   8   5       69.67       72.82      6.16 o 
   1   8   5       94.72       84.59      3.34 o 
   2   8   5        0.21        0.72      1.59 o 
   3   8   5       35.51       27.46      3.00 o 
   4   8   5      169.36      154.44      7.05 o 
   5   8   5      216.92      206.54     10.99 o 
   6   8   5        0.06       -2.48      2.94 o 
   7   8   5        1.26        5.24      2.90 o 
 -11   9   5        0.08        2.43      4.16 o 
 -10   9   5        2.08        6.66      5.46 o 
  -9   9   5       80.30       84.74     12.34 o 
  -8   9   5       20.25       25.60      6.96 o 
  -7   9   5       59.80       65.48      9.94 o 
  -6   9   5       67.40       74.08     10.02 o 
  -5   9   5        0.22        1.56      3.38 o 
  -4   9   5       44.25       39.02      5.28 o 
  -3   9   5      141.78      160.42     13.09 o 
  -2   9   5       60.61       67.93      4.10 o 
  -1   9   5      100.50      104.19      7.97 o 
   0   9   5       30.85       34.68      5.81 o 
   1   9   5        0.35        1.19      0.79 o 
   2   9   5        1.75        2.52      1.10 o 
   3   9   5      313.88      278.59      9.07 o 
   4   9   5       46.63       63.54      9.21 o 
   5   9   5        0.08       -2.39      3.89 o 
   6   9   5       28.36       27.56      7.20 o 
   7   9   5       56.01       62.98      9.30 o 
 -11  10   5       19.00       12.82      6.18 o 
 -10  10   5       12.86       10.74      5.03 o 
  -9  10   5       11.69        4.83      3.76 o 
  -8  10   5       13.85       20.73      7.18 o 
  -7  10   5       22.11       22.43      6.32 o 
  -6  10   5      501.72      519.41     26.24 o 
  -5  10   5      626.98      634.85     27.97 o 
  -4  10   5        1.26       -1.30      2.72 o 
  -3  10   5       15.39       19.35      5.63 o 
  -2  10   5        3.95        2.02      2.64 o 
  -1  10   5      669.86      677.17     15.23 o 
   0  10   5      300.32      303.15     11.25 o 
   1  10   5       22.71       19.58      4.10 o 
   2  10   5       20.34       17.81      3.66 o 
   3  10   5      198.94      197.79     11.26 o 
   4  10   5      329.92      293.66     14.47 o 
   5  10   5       10.73       10.76      4.92 o 
   6  10   5        3.30        7.46      3.98 o 
   7  10   5        5.57        2.38      2.89 o 
 -11  11   5        3.26       12.07      7.17 o 
 -10  11   5       28.77       27.01      7.70 o 
  -9  11   5       49.67       45.68      9.65 o 
  -8  11   5       57.16       53.76      9.85 o 
  -7  11   5       12.92       18.13      6.50 o 
  -6  11   5       85.21       84.19     11.36 o 
  -5  11   5      511.13      562.58     26.97 o 
  -4  11   5      582.24      572.74     26.48 o 
  -3  11   5       97.28       84.22     10.44 o 
  -2  11   5      102.97       96.68      4.74 o 
  -1  11   5      341.73      346.59     10.96 o 
   0  11   5      671.84      634.44     16.38 o 
   1  11   5       12.17       17.62      3.24 o 
   2  11   5       37.33       38.02      7.59 o 
   3  11   5       12.05       11.81      3.41 o 
   4  11   5      165.01      161.93     13.42 o 
   5  11   5       53.53       54.62      9.66 o 
   6  11   5        1.85       -0.36      2.58 o 
   7  11   5        5.28       12.89      4.10 o 
 -11  12   5        0.66       -0.74      5.33 o 
 -10  12   5       24.88       24.71      8.21 o 
  -9  12   5       66.51       68.78     11.98 o 
  -8  12   5        2.65        3.72      4.76 o 
  -7  12   5        0.16        4.46      3.89 o 
  -6  12   5       10.23       31.25      7.68 o 
  -5  12   5        3.08        6.02      4.25 o 
  -4  12   5        3.93        2.68      3.83 o 
  -3  12   5        7.00        4.43      3.29 o 
  -2  12   5       51.33       54.58      8.62 o 
  -1  12   5        0.02       -0.36      2.53 o 
   0  12   5        5.80        5.27      1.90 o 
   1  12   5       41.39       38.43      4.59 o 
   2  12   5       95.81       99.34      7.73 o 
   3  12   5        4.87       11.57      4.16 o 
   4  12   5        7.19        6.24      6.85 o 
   5  12   5       10.71        5.51      4.04 o 
   6  12   5        0.27        0.01      3.74 o 
 -10  13   5       53.41       53.09     11.30 o 
  -9  13   5       24.53       29.13      8.05 o 
  -8  13   5        9.29        6.81      4.00 o 
  -7  13   5        7.54       14.25      5.24 o 
  -6  13   5       50.99       41.44      8.39 o 
  -5  13   5       20.62       29.03      7.62 o 
  -4  13   5      152.35      155.54     14.78 o 
  -3  13   5       17.41       12.13      5.02 o 
  -2  13   5        2.58        8.32      5.26 o 
  -1  13   5      614.98      603.18     14.77 o 
   0  13   5       55.04       56.36      5.13 o 
   1  13   5       74.23       76.97      6.58 o 
   2  13   5       13.47       20.19      3.85 o 
   3  13   5       61.29       48.54      6.09 o 
   4  13   5       22.95       28.00      4.98 o 
   5  13   5       22.69       19.82      6.71 o 
   6  13   5        0.35        0.76      3.60 o 
 -10  14   5       24.70       46.48     11.19 o 
  -9  14   5       17.97       13.13      6.10 o 
  -8  14   5        4.14       -0.07      4.74 o 
  -7  14   5       74.48       68.47     11.29 o 
  -6  14   5       38.18       33.72      8.15 o 
  -5  14   5     1874.96     1808.85     52.03 o 
  -4  14   5        0.52        2.97      4.32 o 
  -3  14   5       11.39        3.01      4.01 o 
  -2  14   5      130.21      118.38     13.20 o 
  -1  14   5      522.25      470.34     25.36 o 
   0  14   5      176.01      170.75     12.90 o 
   1  14   5       10.28       13.31      3.39 o 
   2  14   5        4.24        5.30      2.63 o 
   3  14   5        6.69        4.07      2.46 o 
   4  14   5       10.42        8.89      3.35 o 
   5  14   5        2.12        3.23      9.78 o 
   6  14   5        0.10       -4.77      4.77 o 
 -10  15   5        6.75       -1.78      3.85 o 
  -9  15   5        3.70       14.56      5.95 o 
  -8  15   5        3.47       -3.28      3.28 o 
  -7  15   5       12.33        2.90      4.92 o 
  -6  15   5        3.82        6.75      4.19 o 
  -5  15   5        0.06        6.12      4.74 o 
  -4  15   5       19.20       10.08      4.86 o 
  -3  15   5       84.38       95.14     12.33 o 
  -2  15   5       19.98       26.39      6.61 o 
  -1  15   5        8.69       12.98      5.53 o 
   0  15   5        5.79        7.72      4.66 o 
   1  15   5       24.31       26.98      4.30 o 
   2  15   5        1.05        1.43      2.26 o 
   3  15   5        1.53        6.54      2.89 o 
   4  15   5       18.95       10.31      3.81 o 
   5  15   5        9.12        7.81      3.59 o 
   6  15   5        0.05       -1.44      3.73 o 
  -9  16   5        0.09        3.84      4.62 o 
  -8  16   5        0.12        6.67      5.83 o 
  -7  16   5        1.63        6.55      5.35 o 
  -6  16   5       65.60       66.32     11.34 o 
  -5  16   5      208.85      206.20     18.77 o 
  -4  16   5        7.35       15.27      6.37 o 
  -3  16   5        0.23       -0.77      4.76 o 
  -2  16   5        0.04        0.43      4.46 o 
  -1  16   5      131.07      165.92     16.11 o 
   0  16   5       73.55       55.59      9.77 o 
   1  16   5        2.11        4.30      6.17 o 
   2  16   5        0.01        0.83      2.16 o 
   3  16   5       27.67       19.74      4.00 o 
   4  16   5       20.82       27.41      5.21 o 
   5  16   5        0.52        5.67      3.59 o 
  -9  17   5       49.76       84.68     14.28 o 
  -8  17   5        2.25       -1.50      3.93 o 
  -7  17   5        4.54        3.35      4.33 o 
  -6  17   5       39.37       38.26      8.96 o 
  -5  17   5       12.13       10.13      5.68 o 
  -4  17   5        0.35        0.50      3.69 o 
  -3  17   5       30.58       17.32      6.00 o 
  -2  17   5        1.24       -3.03      3.84 o 
  -1  17   5       92.39       91.36     12.72 o 
   0  17   5       23.52       32.27      8.14 o 
   1  17   5       23.91       18.73      5.60 o 
   2  17   5       19.27       21.26      4.28 o 
   3  17   5       14.96       17.65      4.16 o 
   4  17   5       20.77       21.06      4.45 o 
   5  17   5        0.33       -2.79      2.79 o 
  -8  18   5       67.39       64.17     11.95 o 
  -7  18   5        4.34        8.40      5.48 o 
  -6  18   5       13.51        0.97      3.35 o 
  -5  18   5       63.67       82.77     12.53 o 
  -4  18   5      138.76      140.44     15.74 o 
  -3  18   5        1.05        2.10      4.18 o 
  -2  18   5      146.47      164.44     17.02 o 
  -1  18   5       82.98       88.13     12.77 o 
   0  18   5       52.96       44.01      9.43 o 
   1  18   5       41.70       48.82      9.61 o 
   2  18   5        2.82        1.21      4.00 o 
   3  18   5       23.96       25.37      4.83 o 
   4  18   5        0.22       -2.83      3.05 o 
  -8  19   5        5.58       13.31      7.12 o 
  -7  19   5       24.98       24.33      8.44 o 
  -6  19   5        1.81        5.36      4.49 o 
  -5  19   5       73.19       84.20     12.95 o 
  -4  19   5        4.08        4.43      5.30 o 
  -3  19   5       53.49       64.54     11.10 o 
  -2  19   5        7.07        0.48      3.14 o 
  -1  19   5       16.17       21.41      6.52 o 
   0  19   5        0.21       -0.12      4.08 o 
   1  19   5        1.13       -0.31      4.26 o 
   2  19   5       29.36       24.26      7.43 o 
   3  19   5        2.49        3.93      4.72 o 
   4  19   5        0.70        2.93      4.79 o 
  -7  20   5        6.55       12.36      7.17 o 
  -6  20   5       33.76       33.85      9.52 o 
  -5  20   5        1.60        0.93      4.01 o 
  -4  20   5       21.58       21.07      6.64 o 
  -3  20   5       32.99       28.47      8.44 o 
  -2  20   5       15.94       26.92      7.75 o 
  -1  20   5        2.51       -1.29      3.32 o 
   0  20   5       12.21       19.76      7.04 o 
   1  20   5        7.59       10.60      6.20 o 
   2  20   5       24.06       34.34      9.23 o 
   3  20   5        0.00       12.95      5.94 o 
  -6  21   5        0.29        1.20      5.86 o 
  -5  21   5        5.77       -3.65      5.83 o 
  -4  21   5        3.21       -0.37      4.36 o 
  -3  21   5        9.01        9.25      5.67 o 
  -2  21   5       24.83       40.00      9.86 o 
  -1  21   5       10.40       12.42      6.03 o 
   0  21   5       32.05       45.36     10.03 o 
   1  21   5       20.25       12.85      6.55 o 
   2  21   5        3.03        4.00      3.46 o 
  -5  22   5        4.46        0.91      4.80 o 
  -4  22   5        7.89       11.57      7.53 o 
  -3  22   5        0.50       12.22      6.09 o 
  -2  22   5        0.00       -0.29      3.72 o 
  -1  22   5        0.40        7.22      4.13 o 
   0  22   5        3.29        5.26      5.74 o 
   1  22   5        0.01       11.45      5.78 o 
  -3  23   5        1.50        8.05      5.80 o 
  -2  23   5       12.58       12.90      6.87 o 
  -1  23   5       25.39       42.98     10.31 o 
 -12   0   6      129.06      123.03     15.20 o 
 -11   0   6      362.49      378.84     16.94 o 
 -10   0   6      225.17      212.15     12.46 o 
  -9   0   6       51.18       49.63      6.08 o 
  -8   0   6       10.34        7.15      2.81 o 
  -7   0   6        7.91        3.30      3.03 o 
  -6   0   6      405.48      422.90     14.55 o 
  -5   0   6      126.52      137.69      7.86 o 
  -4   0   6       16.58       11.76      2.27 o 
  -3   0   6      373.14      368.99     17.45 o 
  -2   0   6      113.45      124.02      4.92 o 
  -1   0   6       30.11       28.10      2.49 o 
   0   0   6       18.01       12.53      2.51 o 
   1   0   6       25.13       10.83      4.27 o 
   2   0   6        4.45        2.18      5.76 o 
   3   0   6      329.68      317.79     21.07 o 
   4   0   6        3.52        8.76      5.02 o 
   5   0   6        4.06        7.47      4.60 o 
   6   0   6        0.15       -4.18      5.10 o 
   7   0   6       42.48       44.65     10.27 o 
 -12   1   6       14.27        9.97      5.64 o 
 -11   1   6       87.25      102.86      8.30 o 
 -10   1   6       89.11       84.39      7.87 o 
  -9   1   6        0.70        0.70      1.78 o 
  -8   1   6       14.98       14.89      2.36 o 
  -7   1   6       11.41       13.67      2.39 o 
  -6   1   6        8.35        6.70      1.90 o 
  -5   1   6        4.93        5.51      1.53 o 
  -4   1   6       30.63       39.19      2.90 o 
  -3   1   6      118.21      115.98      5.60 o 
  -2   1   6       35.28       37.50      2.15 o 
  -1   1   6       77.19       71.24      3.35 o 
   0   1   6      112.45      114.47      4.57 o 
   1   1   6        3.01       -0.23      2.41 o 
   2   1   6      120.93      113.16      8.10 o 
   3   1   6       57.62       65.26      6.91 o 
   4   1   6        7.51        8.62      3.60 o 
   5   1   6       39.01       45.56      6.49 o 
   6   1   6      100.07      116.79     10.71 o 
   7   1   6       26.81       33.72      6.54 o 
 -12   2   6       29.29       27.04      5.76 o 
 -11   2   6       14.85       20.68      4.11 o 
 -10   2   6       81.35       94.76      6.91 o 
  -9   2   6      142.55      146.45      7.02 o 
  -8   2   6       12.49       12.52      2.41 o 
  -7   2   6       64.78       71.15      4.56 o 
  -6   2   6      108.51      118.51      5.76 o 
  -5   2   6      162.78      156.70      5.93 o 
  -4   2   6      243.49      260.98      8.32 o 
  -3   2   6        5.87        3.81      1.18 o 
  -2   2   6       15.13       15.63      1.55 o 
  -1   2   6       49.56       57.02      3.02 o 
   0   2   6       23.14       26.14      3.48 o 
   1   2   6      166.32      157.02      7.05 o 
   2   2   6       15.60        7.18      2.48 o 
   3   2   6       61.14       68.07      5.43 o 
   4   2   6        5.36        0.44      2.44 o 
   5   2   6       24.21       27.73      5.53 o 
   6   2   6        0.98        4.37      3.59 o 
   7   2   6       42.21       55.63      8.04 o 
 -12   3   6       12.24       18.20      6.31 o 
 -11   3   6        0.40        1.46      2.44 o 
 -10   3   6      257.90      269.69     11.54 o 
  -9   3   6        8.22        8.14      2.59 o 
  -8   3   6        2.84        3.93      1.83 o 
  -7   3   6      508.37      535.85     12.20 o 
  -6   3   6      162.59      168.16      7.50 o 
  -5   3   6       16.63       15.16      2.10 o 
  -4   3   6       76.14       76.38      4.04 o 
  -3   3   6        0.74       -0.69      1.23 o 
  -2   3   6      117.69      106.67      3.52 o 
  -1   3   6      246.81      242.10     12.33 o 
   0   3   6        0.63       -0.78      1.37 o 
   1   3   6       23.50       20.99      3.33 o 
   2   3   6      237.11      217.75     11.10 o 
   3   3   6        4.53        3.81      2.79 o 
   4   3   6        0.03       -1.97      1.97 o 
   5   3   6       18.42       29.91      5.63 o 
   6   3   6        7.98        9.99      9.18 o 
   7   3   6       59.19       86.00      9.93 o 
 -12   4   6        1.43       -2.86      2.86 o 
 -11   4   6      235.66      248.45     11.61 o 
 -10   4   6      157.12      161.23      9.10 o 
  -9   4   6        2.52        3.38      2.15 o 
  -8   4   6       59.47       60.78      5.16 o 
  -7   4   6        0.00       -0.59      1.48 o 
  -6   4   6       92.24       91.18      5.36 o 
  -5   4   6        0.02        0.33      1.05 o 
  -4   4   6       16.81       20.43      2.29 o 
  -3   4   6       25.44       23.23      1.76 o 
  -2   4   6       13.04       18.02      3.38 o 
  -1   4   6      580.94      567.55     12.74 o 
   0   4   6      333.80      341.85     12.49 o 
   1   4   6       73.90       76.15      5.47 o 
   2   4   6       21.89       17.54      2.86 o 
   3   4   6        3.41        3.10      2.45 o 
   4   4   6       49.41       43.85      4.62 o 
   5   4   6        0.10        2.52      3.98 o 
   6   4   6        4.17        0.09      2.58 o 
   7   4   6       20.41       20.26      5.25 o 
 -11   5   6       23.03       29.25      6.13 o 
 -10   5   6       12.47       16.98      3.33 o 
  -9   5   6       12.54        7.04      2.92 o 
  -8   5   6        0.06        0.79      1.87 o 
  -7   5   6       38.59       33.91      3.57 o 
  -6   5   6       73.51       79.29      5.03 o 
  -5   5   6       29.95       25.90      2.99 o 
  -4   5   6      428.66      436.51     13.53 o 
  -3   5   6       80.13       78.83      8.39 o 
  -2   5   6      227.64      238.75      9.84 o 
  -1   5   6       40.36       35.19      3.50 o 
   0   5   6      110.73      118.92      7.74 o 
   1   5   6       25.14       33.18      3.60 o 
   2   5   6       44.32       45.70      4.30 o 
   3   5   6      107.06      122.59     11.42 o 
   4   5   6        0.03        2.26      2.30 o 
   5   5   6       13.58       10.43      5.01 o 
   6   5   6        1.92        2.06      4.86 o 
   7   5   6        1.39        6.81      4.90 o 
 -11   6   6        0.08        0.17      2.39 o 
 -10   6   6       14.36       17.53      7.78 o 
  -9   6   6      200.41      206.76      9.77 o 
  -8   6   6       30.11       30.35      5.00 o 
  -7   6   6       19.51       21.90      3.44 o 
  -6   6   6       29.02       34.07      6.60 o 
  -5   6   6        0.02       -0.09      1.20 o 
  -4   6   6        6.03        6.78      0.95 o 
  -3   6   6        6.95        8.53      1.87 o 
  -2   6   6      113.03      113.00      6.34 o 
  -1   6   6        2.15        3.48      1.83 o 
   0   6   6      146.62      153.65      7.12 o 
   1   6   6       27.45       32.09      3.49 o 
   2   6   6       55.18       36.88      4.03 o 
   3   6   6        9.54        7.92      6.32 o 
   4   6   6       21.05       23.14      4.10 o 
   5   6   6       47.05       42.54      6.31 o 
   6   6   6        8.55       14.60      4.73 o 
 -11   7   6       12.48       10.11      2.91 o 
 -10   7   6      101.97      107.64      7.57 o 
  -9   7   6      188.39      186.87      9.35 o 
  -8   7   6       83.01       82.42      7.10 o 
  -7   7   6        7.91        6.70      2.30 o 
  -6   7   6      449.87      449.43     13.16 o 
  -5   7   6       88.75       87.27      4.99 o 
  -4   7   6        2.41        0.88      1.50 o 
  -3   7   6      338.90      329.52      9.43 o 
  -2   7   6      174.44      185.12      7.94 o 
  -1   7   6     1753.15     1744.42     26.22 o 
   0   7   6       51.16       59.20      5.38 o 
   1   7   6       29.24       28.97      5.21 o 
   2   7   6       79.14       77.62      5.65 o 
   3   7   6     1098.73     1080.96     28.28 o 
   4   7   6       82.12       69.78      6.81 o 
   5   7   6       57.06       51.55      7.25 o 
   6   7   6        2.00        5.22      3.60 o 
 -11   8   6        0.02        3.58      3.19 o 
 -10   8   6      116.98       99.16      9.60 o 
  -9   8   6       23.72       26.88      7.33 o 
  -8   8   6        1.53        0.58      2.09 o 
  -7   8   6      187.59      194.80      9.74 o 
  -6   8   6       16.99       15.12      5.19 o 
  -5   8   6       67.82       63.06      9.10 o 
  -4   8   6        9.33        8.70      4.12 o 
  -3   8   6      235.03      250.62      7.75 o 
  -2   8   6      225.25      239.89      8.95 o 
  -1   8   6       38.79       38.62      7.42 o 
   0   8   6       53.00       51.07      5.02 o 
   1   8   6       34.03       31.64     13.46 o 
   2   8   6       31.00       40.45      4.65 o 
   3   8   6      266.68      286.85     11.01 o 
   4   8   6        5.19        5.81      2.89 o 
   5   8   6       26.41       21.20      4.75 o 
   6   8   6       10.23       12.45      4.26 o 
 -11   9   6        8.63       12.90      4.07 o 
 -10   9   6       18.38       26.53      7.75 o 
  -9   9   6       86.83       84.04     12.63 o 
  -8   9   6        8.94        5.05      3.73 o 
  -7   9   6        0.59       -0.09      2.97 o 
  -6   9   6        0.09       -0.54      2.96 o 
  -5   9   6       96.35      103.20     11.49 o 
  -4   9   6       19.88       18.35      5.32 o 
  -3   9   6       16.29       18.26      5.35 o 
  -2   9   6      594.35      583.02     31.90 o 
  -1   9   6       71.29       75.24      5.76 o 
   0   9   6        9.45       10.39      3.25 o 
   1   9   6        4.06        6.59      2.48 o 
   2   9   6       54.12       45.53      5.60 o 
   3   9   6        0.00        0.70      1.99 o 
   4   9   6       18.66       10.71      5.27 o 
   5   9   6       23.58       34.59      8.41 o 
   6   9   6        3.42        2.14      3.69 o 
 -11  10   6       98.19      120.12     20.68 o 
 -10  10   6       20.83       11.47      5.56 o 
  -9  10   6        8.23        7.09      5.44 o 
  -8  10   6        7.67        7.99      4.67 o 
  -7  10   6        0.00        0.28      3.79 o 
  -6  10   6      156.30      153.08     14.89 o 
  -5  10   6        9.92        9.76      4.89 o 
  -4  10   6        7.55        5.38      3.27 o 
  -3  10   6       14.51       14.38      4.76 o 
  -2  10   6      297.66      268.46     17.91 o 
  -1  10   6      789.59      808.86     18.13 o 
   0  10   6        0.82       -1.96      2.69 o 
   1  10   6        1.36       -1.92      1.93 o 
   2  10   6        0.77        2.06      2.22 o 
   3  10   6      124.58      108.79      8.82 o 
   4  10   6        3.41        4.66      3.43 o 
   5  10   6       17.65       15.89      5.70 o 
   6  10   6       14.04       15.90      4.45 o 
 -10  11   6       35.28       52.43     10.42 o 
  -9  11   6        9.07       -4.29      4.94 o 
  -8  11   6        0.26        1.72      3.49 o 
  -7  11   6      206.20      161.35     16.15 o 
  -6  11   6       92.46       89.69     11.70 o 
  -5  11   6      522.60      464.05     25.28 o 
  -4  11   6      575.68      541.99     26.69 o 
  -3  11   6      123.06      133.62     13.27 o 
  -2  11   6      179.57      164.23     14.69 o 
  -1  11   6      315.56      289.02     10.88 o 
   0  11   6       32.75       33.10      4.21 o 
   1  11   6      235.40      229.97     11.45 o 
   2  11   6      336.60      329.08     14.50 o 
   3  11   6      126.43      116.91      9.30 o 
   4  11   6       27.68       36.87      5.62 o 
   5  11   6       10.30        3.58      3.73 o 
 -10  12   6        0.93        2.22      3.90 o 
  -9  12   6       21.02       29.52      7.93 o 
  -8  12   6       27.42       37.34      8.66 o 
  -7  12   6       40.34       49.80      9.31 o 
  -6  12   6       38.55       36.67      8.05 o 
  -5  12   6      294.47      291.74     20.82 o 
  -4  12   6        0.09       -0.17      3.08 o 
  -3  12   6      141.25      118.47     13.21 o 
  -2  12   6        0.35        1.81      3.09 o 
  -1  12   6      141.21      128.36     13.36 o 
   0  12   6       23.63       30.59      4.23 o 
   1  12   6      134.79      162.19     10.56 o 
   2  12   6      123.15      129.61      9.30 o 
   3  12   6        1.66        0.66      7.50 o 
   4  12   6       37.91       39.44      5.86 o 
   5  12   6        4.52        0.68      3.51 o 
 -10  13   6        4.14        9.07      5.05 o 
  -9  13   6        2.24       -2.59      3.86 o 
  -8  13   6       24.52       18.79      5.91 o 
  -7  13   6      127.45      128.81     15.18 o 
  -6  13   6      130.22      100.73     13.25 o 
  -5  13   6      133.71      134.67     14.82 o 
  -4  13   6      224.50      243.52     18.96 o 
  -3  13   6        7.37       10.47      4.59 o 
  -2  13   6        5.69        7.60      5.14 o 
  -1  13   6        0.17       -0.91      3.56 o 
   0  13   6       83.18       75.85     10.53 o 
   1  13   6       50.98       55.19      7.58 o 
   2  13   6       13.60        9.31      3.13 o 
   3  13   6        5.12        0.95      2.59 o 
   4  13   6        3.76        7.96      3.24 o 
   5  13   6        2.45        1.59      2.92 o 
  -9  14   6        7.55       10.47      6.27 o 
  -8  14   6       13.58        9.56      5.40 o 
  -7  14   6        0.19        2.23      3.45 o 
  -6  14   6        2.28        6.58      4.35 o 
  -5  14   6       20.74       20.67      6.50 o 
  -4  14   6       16.48       19.59      6.20 o 
  -3  14   6      117.78       88.69     11.85 o 
  -2  14   6        9.25       12.42      5.46 o 
  -1  14   6      116.01       98.95     12.38 o 
   0  14   6       38.21       31.26      7.07 o 
   1  14   6       58.88       63.65     10.30 o 
   2  14   6       36.79       31.10      4.97 o 
   3  14   6        0.36        3.56      2.52 o 
   4  14   6        0.04        0.70      6.97 o 
  -9  15   6        0.52        1.50      4.00 o 
  -8  15   6       18.43       12.53      5.43 o 
  -7  15   6       78.81       89.33     13.04 o 
  -6  15   6        0.29       -1.40      3.33 o 
  -5  15   6        4.81        2.01      3.54 o 
  -4  15   6        5.74        5.03      4.80 o 
  -3  15   6        6.04        2.21      3.29 o 
  -2  15   6        7.30        6.95      4.87 o 
  -1  15   6       59.04       57.57     10.40 o 
   0  15   6        0.82        3.25      4.21 o 
   1  15   6       36.00       32.05      8.02 o 
   2  15   6        1.64       -0.83      3.36 o 
   3  15   6        1.20        2.60      2.30 o 
   4  15   6       72.60       84.58      8.76 o 
  -8  16   6        1.18       -0.99      4.40 o 
  -7  16   6        4.97        2.49      4.47 o 
  -6  16   6       80.42       93.71     13.54 o 
  -5  16   6        2.85        3.74      4.19 o 
  -4  16   6       30.16       27.92      7.21 o 
  -3  16   6        2.17        4.05      3.72 o 
  -2  16   6       77.65       88.06     12.64 o 
  -1  16   6        1.99       -1.28      3.22 o 
   0  16   6        1.64        0.88      4.34 o 
   1  16   6       13.49       15.38      6.07 o 
   2  16   6       14.31        3.20      3.40 o 
   3  16   6        6.50        6.63      5.17 o 
   4  16   6        1.21        3.73      3.23 o 
  -8  17   6       29.00       20.72      7.90 o 
  -7  17   6       79.16       60.43     11.53 o 
  -6  17   6       37.81       36.99      9.14 o 
  -5  17   6       21.56        9.90      5.32 o 
  -4  17   6       29.20       20.83      6.63 o 
  -3  17   6        9.16       10.29      4.87 o 
  -2  17   6       31.41       46.00      9.85 o 
  -1  17   6        1.91        1.00      3.85 o 
   0  17   6        3.30       -0.47      3.81 o 
   1  17   6        1.13       16.75      7.26 o 
   2  17   6        1.05        5.51      4.38 o 
   3  17   6        6.28       11.81      5.92 o 
  -7  18   6       55.86       71.33     12.77 o 
  -6  18   6       74.81       62.72     11.28 o 
  -5  18   6        0.77       -5.04      5.04 o 
  -4  18   6        3.58        0.59      3.88 o 
  -3  18   6       41.65       49.85     10.33 o 
  -2  18   6      101.01      129.33     15.61 o 
  -1  18   6        0.81        1.07      4.00 o 
   0  18   6       20.90       23.75      7.55 o 
   1  18   6        4.04        0.38      3.87 o 
   2  18   6        3.81        4.09      4.63 o 
  -7  19   6        7.40        5.76      5.09 o 
  -6  19   6       21.58       22.38      7.54 o 
  -5  19   6        3.88       -3.34      5.85 o 
  -4  19   6        0.27       -0.97      4.41 o 
  -3  19   6       12.74       12.62      5.68 o 
  -2  19   6        1.13        4.76      4.62 o 
  -1  19   6        6.61        2.55      3.18 o 
   0  19   6       11.15        8.06      4.57 o 
   1  19   6        9.71       16.29      7.44 o 
   2  19   6        3.43        2.98      5.39 o 
  -6  20   6       47.64       51.62     11.51 o 
  -5  20   6        6.53        2.60      3.79 o 
  -4  20   6        0.05       -5.35      5.35 o 
  -3  20   6       12.75       13.65      6.05 o 
  -2  20   6      113.22       95.21     14.04 o 
  -1  20   6        8.10       20.64      7.89 o 
   0  20   6        4.43       -0.72      3.81 o 
   1  20   6        5.06       10.03      5.65 o 
  -4  21   6       10.34       12.33      5.79 o 
  -3  21   6       24.66       31.16      9.11 o 
  -2  21   6        0.04        4.57      5.48 o 
  -1  21   6        2.60       -1.48      5.10 o 
 -11   1   7        0.68       -1.00      2.35 o 
 -10   1   7        7.74        5.31      2.68 o 
  -9   1   7        5.85        7.94      2.52 o 
  -8   1   7        1.83       -0.29      1.72 o 
  -7   1   7       81.55       85.09      5.14 o 
  -6   1   7        0.03        0.93      1.89 o 
  -5   1   7       71.62       66.06      4.08 o 
  -4   1   7        0.86        1.57      1.18 o 
  -3   1   7        7.38        5.33      1.78 o 
  -2   1   7       78.63       82.59      5.29 o 
  -1   1   7      170.90      187.86     10.59 o 
   0   1   7       51.17       54.72      4.43 o 
   1   1   7       90.57       81.30      7.44 o 
   2   1   7       93.28      100.80      6.94 o 
   3   1   7       67.48       68.61     10.22 o 
   4   1   7        6.21        1.08      2.97 o 
   5   1   7       32.79       45.86      7.05 o 
 -11   2   7        3.67       -1.15      2.76 o 
 -10   2   7      129.61      128.02      8.15 o 
  -9   2   7        3.02        1.98      1.72 o 
  -8   2   7       13.30       17.24      2.72 o 
  -7   2   7       33.34       41.21      3.74 o 
  -6   2   7       72.10       69.19      4.37 o 
  -5   2   7       96.08       93.85      4.72 o 
  -4   2   7        1.39       -3.35      3.35 o 
  -3   2   7       31.77       21.61      3.41 o 
  -2   2   7        7.58        2.87      1.72 o 
  -1   2   7        6.48        6.91      2.11 o 
   0   2   7      123.57      136.35      6.81 o 
   1   2   7      144.75      132.13      9.35 o 
   2   2   7        0.27       -1.14      2.49 o 
   3   2   7       52.24       63.05      7.39 o 
   4   2   7       11.48       16.42      4.55 o 
   5   2   7        2.48        4.41      3.35 o 
 -11   3   7       20.18       17.05      4.37 o 
 -10   3   7       15.56       13.02      2.98 o 
  -9   3   7       53.55       47.68      5.04 o 
  -8   3   7       21.87       21.61      3.31 o 
  -7   3   7       13.11        9.97      2.22 o 
  -6   3   7       98.52       97.90      6.68 o 
  -5   3   7      124.49      120.70      7.10 o 
  -4   3   7       91.45      101.42      6.46 o 
  -3   3   7       38.75       41.86      4.39 o 
  -2   3   7      494.62      449.57     14.92 o 
  -1   3   7       61.42       67.11      5.94 o 
   0   3   7        0.00       -0.42      1.47 o 
   1   3   7        6.74        8.03      2.59 o 
   2   3   7      375.19      377.56     23.96 o 
   3   3   7       15.28       13.57      2.94 o 
   4   3   7       19.34       13.38      5.60 o 
   5   3   7       60.95       76.13      8.93 o 
 -11   4   7        2.07        2.81      2.61 o 
 -10   4   7        0.54        0.49      2.56 o 
  -9   4   7        3.06        6.17      3.58 o 
  -8   4   7       94.19       94.33     10.45 o 
  -7   4   7       10.55        7.70      3.11 o 
  -6   4   7        3.33        2.94      3.09 o 
  -5   4   7        6.80        5.21      2.40 o 
  -4   4   7      267.34      262.68     12.14 o 
  -3   4   7     1109.74     1103.37     46.61 o 
  -2   4   7       25.67       25.30      4.06 o 
  -1   4   7        6.35        5.49      1.77 o 
   0   4   7      187.66      191.82      8.32 o 
   1   4   7       31.92       34.05      3.99 o 
   2   4   7        5.01        6.25      3.18 o 
   3   4   7       14.08        8.89      3.26 o 
   4   4   7       12.10       18.10      4.71 o 
   5   4   7       11.94       14.35      4.63 o 
 -11   5   7        0.04       -1.13      4.13 o 
 -10   5   7       89.33       94.86      9.34 o 
  -9   5   7       67.33       72.84      7.99 o 
  -8   5   7      115.06      122.32      9.76 o 
  -7   5   7        2.50        3.59      3.15 o 
  -6   5   7       14.30       13.04      3.82 o 
  -5   5   7      243.84      269.46     13.03 o 
  -4   5   7        1.02        4.81      2.92 o 
  -3   5   7      122.44      129.40      6.43 o 
  -2   5   7        0.00        4.34      2.02 o 
  -1   5   7        0.99        2.60      1.68 o 
   0   5   7        0.79        0.28      2.56 o 
   1   5   7        4.17        4.73      2.01 o 
   2   5   7        1.30        4.66      4.41 o 
   3   5   7        9.59        4.57      2.35 o 
   4   5   7       29.67       22.37      6.11 o 
   5   5   7        2.10        3.49      2.76 o 
 -11   6   7       33.25       37.91      6.53 o 
 -10   6   7        0.68       -0.72      3.36 o 
  -9   6   7       84.21       85.85     11.31 o 
  -8   6   7       11.91       14.07      4.11 o 
  -7   6   7       39.63       44.31      6.21 o 
  -6   6   7       13.81       18.55      4.50 o 
  -5   6   7      104.09      111.21     10.97 o 
  -4   6   7       23.90       20.89      4.06 o 
  -3   6   7      317.96      326.97      9.92 o 
  -2   6   7      528.39      528.94     14.77 o 
  -1   6   7       38.70       35.45      3.64 o 
   0   6   7        9.94       12.15      2.61 o 
   1   6   7        8.66        7.51      2.08 o 
   2   6   7       71.28       71.45      5.73 o 
   3   6   7        0.55       -1.31      2.19 o 
   4   6   7       65.84       79.97      8.72 o 
   5   6   7       11.79       17.18      8.56 o 
 -10   7   7       37.55       50.16      7.15 o 
  -9   7   7        4.51       12.57      4.30 o 
  -8   7   7      146.20      135.32     10.57 o 
  -7   7   7      261.91      270.44     14.40 o 
  -6   7   7      319.70      344.37     15.72 o 
  -5   7   7       19.35       16.11      4.85 o 
  -4   7   7        3.22        1.73      3.07 o 
  -3   7   7      232.33      252.95     16.65 o 
  -2   7   7      230.28      239.55      8.89 o 
  -1   7   7       27.18       28.34      3.40 o 
   0   7   7       12.31       14.97      2.80 o 
   1   7   7        0.84        0.37      1.75 o 
   2   7   7       41.20       43.39      4.57 o 
   3   7   7      108.81      115.76      9.17 o 
   4   7   7       13.66       10.55      5.12 o 
   5   7   7        4.87        4.71      3.47 o 
 -10   8   7        5.38       10.81      3.86 o 
  -9   8   7        1.24        4.91      2.99 o 
  -8   8   7        0.23        9.43      4.66 o 
  -7   8   7        1.26       -3.07      4.21 o 
  -6   8   7       97.99       96.27     11.48 o 
  -5   8   7       10.94        8.97      5.28 o 
  -4   8   7       41.84       31.97      6.52 o 
  -3   8   7      254.79      249.73     17.08 o 
  -2   8   7      103.29      113.90     11.61 o 
  -1   8   7        9.48        8.28      4.43 o 
   0   8   7        0.91        2.38      2.38 o 
   1   8   7      224.34      227.24     12.57 o 
   2   8   7      138.35      150.04      8.33 o 
   3   8   7        8.57       15.31      3.86 o 
   4   8   7        6.90       16.86      6.52 o 
   5   8   7        0.07       -4.45     10.21 o 
 -10   9   7        2.02        0.00      5.46 o 
  -9   9   7       13.70       18.38      4.74 o 
  -8   9   7        0.36       -4.01      4.24 o 
  -7   9   7        3.06        1.27      3.10 o 
  -6   9   7        1.16       -1.47      3.13 o 
  -5   9   7       40.52       47.27      8.17 o 
  -4   9   7       36.72       42.50      7.68 o 
  -3   9   7        8.54        5.36      3.82 o 
  -2   9   7        0.63        1.12      2.94 o 
  -1   9   7        3.49        2.01      3.00 o 
   0   9   7       61.20       48.83      5.44 o 
   1   9   7       27.72       26.51      5.46 o 
   2   9   7       46.87       45.59      6.36 o 
   3   9   7        2.79        2.69      2.34 o 
   4   9   7        4.13        6.91      4.28 o 
 -10  10   7        2.48        6.02      3.87 o 
  -9  10   7       38.17       36.41      8.73 o 
  -8  10   7       20.75       27.70      7.48 o 
  -7  10   7       51.69       57.74      9.84 o 
  -6  10   7      116.62      111.50     13.17 o 
  -5  10   7       41.57       36.47      7.48 o 
  -4  10   7      192.14      199.19     16.61 o 
  -3  10   7       63.05       60.61      9.28 o 
  -2  10   7        3.09        2.88      3.25 o 
  -1  10   7        9.24        8.60      3.81 o 
   0  10   7        8.51       12.59      5.05 o 
   1  10   7       40.38       45.49      5.59 o 
   2  10   7        3.92        5.60      2.25 o 
   3  10   7       30.34       25.18      3.69 o 
   4  10   7        7.70       20.92      6.96 o 
  -9  11   7        0.10        4.97      4.90 o 
  -8  11   7        0.01        2.92      3.30 o 
  -7  11   7      233.56      224.41     19.41 o 
  -6  11   7        0.71        0.79      3.54 o 
  -5  11   7        8.75        5.88      3.83 o 
  -4  11   7        5.61        5.06      3.56 o 
  -3  11   7        0.90       -1.67      3.88 o 
  -2  11   7       87.34       92.98     11.47 o 
  -1  11   7        7.77        5.04      4.34 o 
   0  11   7       65.94       90.77     11.87 o 
   1  11   7       45.83       51.76      9.04 o 
   2  11   7      223.32      227.75     12.90 o 
   3  11   7       23.14       20.26      3.38 o 
   4  11   7       45.18       44.72      9.11 o 
  -9  12   7        0.01       -0.99      3.72 o 
  -8  12   7       38.91       28.78      7.76 o 
  -7  12   7        7.58       10.81      6.20 o 
  -6  12   7        1.93        2.98      4.47 o 
  -5  12   7        0.06       -0.55      3.39 o 
  -4  12   7       41.37       37.11      7.67 o 
  -3  12   7        5.09       -1.17      3.07 o 
  -2  12   7        0.99        4.31      4.61 o 
  -1  12   7       28.84       23.07      6.17 o 
   0  12   7       37.49       32.95      7.32 o 
   1  12   7       29.17       32.25      7.77 o 
   2  12   7       10.79       20.29      6.63 o 
   3  12   7        1.95        5.14      3.10 o 
  -9  13   7        4.94        5.45      4.14 o 
  -8  13   7       51.85       44.66      9.37 o 
  -7  13   7       27.20       33.80      8.38 o 
  -6  13   7       39.83       49.75      9.95 o 
  -5  13   7        0.86       -0.22      3.63 o 
  -4  13   7        4.87        7.77      3.83 o 
  -3  13   7       17.36       25.38      6.74 o 
  -2  13   7       41.91       44.37      8.85 o 
  -1  13   7        0.00       -2.33      3.80 o 
   0  13   7        2.63        2.07      3.37 o 
   1  13   7       51.79       45.38      9.21 o 
   2  13   7       27.42       30.99      7.87 o 
   3  13   7        4.59        3.34      3.83 o 
  -8  14   7       24.54       18.88      7.07 o 
  -7  14   7       55.95       45.89      9.86 o 
  -6  14   7       68.72       84.34     12.89 o 
  -5  14   7       11.53       10.11      3.97 o 
  -4  14   7       11.38       12.61      5.03 o 
  -3  14   7       33.46       61.95     10.75 o 
  -2  14   7        3.35        5.69      4.24 o 
  -1  14   7        3.60       -1.64      3.98 o 
   0  14   7        8.42        5.91      4.94 o 
   1  14   7       90.93      107.39     13.95 o 
   2  14   7       55.00       72.28     11.86 o 
   3  14   7       14.66       16.33      7.22 o 
  -8  15   7       28.02       22.36      7.81 o 
  -7  15   7        0.09        5.54      4.76 o 
  -6  15   7        3.92        5.16      4.16 o 
  -5  15   7       29.33       21.00      6.72 o 
  -4  15   7        6.32       12.16      5.26 o 
  -3  15   7       21.80       16.27      6.12 o 
  -2  15   7       85.89       89.17     12.58 o 
  -1  15   7       11.71       11.10      5.52 o 
   0  15   7       33.65       27.57      7.72 o 
   1  15   7        4.78       12.96      6.14 o 
   2  15   7       13.10        4.85      4.06 o 
  -7  16   7        6.70       21.41      8.31 o 
  -6  16   7       44.95       68.26     12.45 o 
  -5  16   7        2.32        7.21      4.80 o 
  -4  16   7        4.06        3.05      3.56 o 
  -3  16   7       12.75        7.78      4.07 o 
  -2  16   7        1.61       -0.59      3.20 o 
  -1  16   7       28.47       23.65      7.81 o 
   0  16   7        2.68       -1.89      4.33 o 
   1  16   7        9.32       11.27      5.22 o 
  -6  17   7        6.50        0.25      3.54 o 
  -5  17   7       57.69       66.81     11.62 o 
  -4  17   7        1.40        1.52      4.50 o 
  -3  17   7        9.47       11.63      5.22 o 
  -2  17   7       13.47       14.49      6.26 o 
  -1  17   7       10.58       12.13      5.90 o 
   0  17   7       10.72       11.12      5.25 o 
   1  17   7       78.52       85.39     13.39 o 
  -5  18   7        2.98        5.54      3.64 o 
  -4  18   7        1.35        0.59      4.08 o 
  -3  18   7        4.72        4.13      4.15 o 
  -2  18   7        2.00       -4.58      4.58 o 
  -1  18   7       21.68       10.67      5.67 o 
   0  18   7       14.54       27.60      8.49 o 
  -4  19   7        3.07        7.69      5.92 o 
  -3  19   7        0.63        0.99      3.37 o 
  -2  19   7        6.98       12.22      5.96 o 
 -10   0   8       14.55       26.61      8.09 o 
  -9   0   8       89.13       91.99     13.25 o 
  -8   0   8       30.81       32.78      8.84 o 
  -7   0   8        4.93        4.99      4.64 o 
  -6   0   8        0.62       -2.27      4.77 o 
  -5   0   8      263.19      241.57     20.71 o 
  -4   0   8      670.02      732.61     34.77 o 
  -3   0   8      179.91      180.65     17.52 o 
  -2   0   8      244.84      252.09     20.24 o 
  -1   0   8      447.71      420.15     25.78 o 
   0   0   8      122.15      160.67     16.15 o 
   1   0   8       45.55       49.73      9.09 o 
   2   0   8       72.22       53.39      9.66 o 
   3   0   8        0.28       -0.51      3.71 o 
   4   0   8        2.88        6.88      5.73 o 
 -10   1   8       56.64       59.01      7.97 o 
  -9   1   8       71.67       62.65     16.38 o 
  -8   1   8        2.58       -3.95      3.95 o 
  -7   1   8        4.51        5.96      4.17 o 
  -6   1   8        0.13        3.89      3.44 o 
  -5   1   8       58.31       62.64      9.68 o 
  -4   1   8       10.42        8.65      3.89 o 
  -3   1   8       38.23       49.46      6.76 o 
  -2   1   8       62.21       58.42      7.41 o 
  -1   1   8        3.56        3.97      3.15 o 
   0   1   8        2.88       -1.46      2.71 o 
   1   1   8        0.44        3.84      3.05 o 
   2   1   8       25.65       17.91      7.35 o 
   3   1   8        9.48        8.03      6.39 o 
   4   1   8        2.16       -2.25      3.06 o 
 -10   2   8       31.46       28.77      8.29 o 
  -9   2   8        0.54       -3.41      4.93 o 
  -8   2   8       32.88       33.89      6.29 o 
  -7   2   8        0.18        0.33      5.67 o 
  -6   2   8        1.36       -1.60      3.22 o 
  -5   2   8       30.96       28.69      5.83 o 
  -4   2   8        4.13       -1.32      3.53 o 
  -3   2   8       31.14       37.70      6.22 o 
  -2   2   8        3.60        4.19      3.86 o 
  -1   2   8       12.63        9.61      4.97 o 
   0   2   8       45.76       49.48      8.04 o 
   1   2   8        8.94        5.62      2.88 o 
   2   2   8       25.38       31.25      4.57 o 
   3   2   8        0.05        1.25      2.48 o 
 -10   3   8        0.58        6.67      3.61 o 
  -9   3   8       29.91       36.49      5.83 o 
  -8   3   8       17.52       26.75      4.97 o 
  -7   3   8       38.18       47.45     11.50 o 
  -6   3   8        5.87        1.18      2.56 o 
  -5   3   8        0.32        1.01      1.73 o 
  -4   3   8      100.34      128.77     15.27 o 
  -3   3   8      173.89      210.34     19.23 o 
  -2   3   8        2.42       -5.25      5.46 o 
  -1   3   8        0.98        0.20      2.62 o 
   0   3   8        6.20        3.72      2.43 o 
   1   3   8       14.43       22.23      4.44 o 
   2   3   8       15.81        4.93      2.82 o 
   3   3   8        0.45       -1.94      2.59 o 
 -10   4   8       28.84       29.22      5.58 o 
  -9   4   8        6.33        8.76      4.67 o 
  -8   4   8       26.79       27.32      5.06 o 
  -7   4   8        0.19        2.46      7.79 o 
  -6   4   8        0.44       -1.79      2.50 o 
  -5   4   8       67.48       63.39      6.61 o 
  -4   4   8       63.29       64.54      6.61 o 
  -3   4   8      212.24      174.20     10.34 o 
  -2   4   8       37.44       37.42      5.14 o 
  -1   4   8       66.79       55.13      6.30 o 
   0   4   8       37.74       31.29      5.90 o 
   1   4   8       36.71       30.70      5.19 o 
   2   4   8       13.15       12.71      4.05 o 
   3   4   8        4.08        6.28      3.72 o 
 -10   5   8       39.53       36.05     10.65 o 
  -9   5   8       46.02       49.79      7.03 o 
  -8   5   8       16.38       21.71      4.88 o 
  -7   5   8        2.78        0.98      4.48 o 
  -6   5   8      107.28      111.04      9.18 o 
  -5   5   8       64.99       65.41      6.87 o 
  -4   5   8        1.11        2.02      2.44 o 
  -3   5   8        0.67        1.26      4.51 o 
  -2   5   8       36.78       36.58      5.15 o 
  -1   5   8       17.37       19.14      3.21 o 
   0   5   8        7.22       11.08      3.45 o 
   1   5   8        0.17        1.84      3.14 o 
   2   5   8        7.36        3.75      3.05 o 
   3   5   8        2.44       -0.87      7.47 o 
 -10   6   8        0.73       -0.08      5.50 o 
  -9   6   8       56.48       48.86      6.96 o 
  -8   6   8        0.71        1.75      3.23 o 
  -7   6   8        0.01        0.41      3.84 o 
  -6   6   8       25.39       22.29      4.86 o 
  -5   6   8       98.32       82.32      7.82 o 
  -4   6   8       38.10       39.24      5.59 o 
  -3   6   8       77.19       86.16      7.83 o 
  -2   6   8        1.88       -0.49      4.49 o 
  -1   6   8        1.37        2.67      2.39 o 
   0   6   8        0.43        1.45      2.14 o 
   1   6   8       31.93       35.44      5.52 o 
   2   6   8        8.39       14.50      4.00 o 
   3   6   8       31.06       32.75      7.58 o 
  -9   7   8        3.14        5.58      3.79 o 
  -8   7   8        7.81        4.35      7.06 o 
  -7   7   8       14.26       11.57      3.62 o 
  -6   7   8        0.24        4.65      6.28 o 
  -5   7   8        4.13        6.49      3.41 o 
  -4   7   8      456.06      476.50     18.51 o 
  -3   7   8       41.22       39.55      5.74 o 
  -2   7   8       50.73       45.27      5.95 o 
  -1   7   8        2.24        3.51      2.68 o 
   0   7   8       18.02       21.68      8.90 o 
   1   7   8       40.39       41.39      4.61 o 
   2   7   8        0.08       -3.32      3.32 o 
   3   7   8        2.26       -0.68      3.60 o 
  -9   8   8        0.29        3.66      2.78 o 
  -8   8   8       18.52       11.62      4.01 o 
  -7   8   8        4.62        4.58      2.71 o 
  -6   8   8       32.74       34.97      7.79 o 
  -5   8   8       48.53       51.86      6.88 o 
  -4   8   8      135.25      138.49     10.43 o 
  -3   8   8        2.15        8.31      3.24 o 
  -2   8   8       33.81       38.97      8.37 o 
  -1   8   8        5.28        5.96      3.26 o 
   0   8   8        2.23        4.95      2.76 o 
   1   8   8       61.86       65.43      7.15 o 
   2   8   8        2.51        0.05      2.73 o 
   3   8   8       63.36       58.84     10.08 o 
  -9   9   8       69.01       85.92     13.47 o 
  -8   9   8       17.08       21.46      5.00 o 
  -7   9   8       50.08       45.53      6.84 o 
  -6   9   8       36.15       36.96      6.13 o 
  -5   9   8        4.56        5.19      3.68 o 
  -4   9   8       57.80       67.74     13.81 o 
  -3   9   8        0.57        4.53      3.92 o 
  -2   9   8       21.35       21.79      6.29 o 
  -1   9   8       55.25       48.83      7.36 o 
   0   9   8      140.16      140.24     12.47 o 
   1   9   8        0.60        8.91      5.16 o 
   2   9   8       50.12       62.36      7.33 o 
  -9  10   8      100.59       93.83     10.14 o 
  -8  10   8      230.66      237.29     15.14 o 
  -7  10   8       14.11       18.13      6.57 o 
  -6  10   8        5.56       10.26      5.74 o 
  -5  10   8        0.11       -2.38      2.97 o 
  -4  10   8       51.34       39.16      8.16 o 
  -3  10   8       11.78       23.78      6.65 o 
  -2  10   8        0.03       -1.44      2.70 o 
  -1  10   8       10.71        9.90      3.62 o 
   0  10   8        2.06        5.73      3.16 o 
   1  10   8      113.41      113.27      9.66 o 
   2  10   8        8.25       12.41      3.77 o 
  -8  11   8        0.49        7.99      5.48 o 
  -7  11   8        0.13        7.70      5.40 o 
  -6  11   8       31.22       36.64      8.16 o 
  -5  11   8       23.57       20.07      6.13 o 
  -4  11   8        1.24        4.77      3.35 o 
  -3  11   8       33.46       37.36      8.09 o 
  -2  11   8        4.35        8.55      4.35 o 
  -1  11   8        3.02        4.16      3.64 o 
   0  11   8       78.71       83.91      8.74 o 
   1  11   8       35.31       39.17      6.46 o 
   2  11   8       13.05       25.45      5.25 o 
  -8  12   8        1.77        6.04      4.13 o 
  -7  12   8        0.63       17.55      6.93 o 
  -6  12   8        9.95       13.18      5.31 o 
  -5  12   8        1.06       -2.97      4.10 o 
  -4  12   8       16.13        7.81      4.01 o 
  -3  12   8       41.66       42.14      8.64 o 
  -2  12   8        5.27        6.52      4.16 o 
  -1  12   8        9.57       13.71      5.54 o 
   0  12   8       12.84       20.47      6.75 o 
   1  12   8       27.56       41.73     10.55 o 
  -7  13   8        6.16       11.72      5.83 o 
  -6  13   8       22.92       22.76      7.22 o 
  -5  13   8        0.02        9.21      5.33 o 
  -4  13   8        0.12       -1.94      3.50 o 
  -3  13   8        1.22        1.61      4.28 o 
  -2  13   8       36.50       45.86      8.88 o 
  -1  13   8        1.96        2.42      3.30 o 
   0  13   8       54.28       61.57     10.70 o 
   1  13   8      130.07      147.15     13.36 o 
  -6  14   8       33.62       19.17      6.73 o 
  -5  14   8       33.30       38.04      8.77 o 
  -4  14   8        4.90        1.24      3.31 o 
  -3  14   8       11.90       13.22      6.01 o 
  -2  14   8        1.22       -0.86      3.98 o 
  -1  14   8       30.92       37.14      8.57 o 
   0  14   8        1.46       -0.02      3.83 o 
  -6  15   8       11.11        9.09      5.28 o 
  -5  15   8       18.45       26.16      7.85 o 
  -4  15   8       12.74        9.28      5.17 o 
  -3  15   8       11.95       19.83      6.89 o 
  -2  15   8        5.98        1.46      3.77 o 
  -1  15   8       66.31       78.99     12.90 o 
  -4  16   8        0.16        4.03      3.67 o 
  -3  16   8       14.58       19.86      6.78 o 
  -8   1   9        1.05       -3.02      3.71 o 
  -7   1   9        0.97        2.33      3.84 o 
  -6   1   9       20.22       26.38      5.83 o 
  -5   1   9      149.53      143.68     11.94 o 
  -4   1   9       41.34       29.01      7.73 o 
  -3   1   9        0.01       -4.11      4.11 o 
  -2   1   9        0.00        3.79      3.45 o 
  -1   1   9       19.48       19.52      4.49 o 
   0   1   9        3.10        1.13      2.34 o 
   1   1   9       10.45       12.97      4.14 o 
  -8   2   9        2.54       -3.56      6.28 o 
  -7   2   9       26.17       35.04      6.71 o 
  -6   2   9       35.61       33.60      6.26 o 
  -5   2   9        1.27        1.97      4.15 o 
  -4   2   9       69.07       69.29     10.07 o 
  -3   2   9        3.47        3.68      4.77 o 
  -2   2   9       54.97       55.07     10.56 o 
  -1   2   9       35.73       37.89      5.64 o 
   0   2   9        0.33       -3.17      3.17 o 
   1   2   9        4.65        2.11      2.23 o 
  -8   3   9        6.61        2.00      5.09 o 
  -7   3   9        0.47        4.22      5.68 o 
  -6   3   9       20.57        9.30      6.76 o 
  -5   3   9      489.33      520.97     32.17 o 
  -4   3   9      137.66      150.65     17.43 o 
  -3   3   9       52.93       70.86     12.82 o 
  -2   3   9        0.65        5.35      4.65 o 
  -1   3   9       53.12       47.64      9.96 o 
   0   3   9        7.65        1.86      2.85 o 
   1   3   9        0.38       -0.79      2.29 o 
  -8   4   9        0.80        4.54      5.48 o 
  -7   4   9       21.52       34.64      9.32 o 
  -6   4   9       15.81       12.10      6.97 o 
  -5   4   9        1.58       10.18      6.97 o 
  -4   4   9        0.43       -6.14      6.14 o 
  -3   4   9        6.43        9.90      5.98 o 
  -2   4   9        6.51       10.66      5.36 o 
  -1   4   9        9.39        7.25      5.03 o 
   0   4   9       18.37       25.87      7.57 o 
   1   4   9       22.98       27.15      5.31 o 
  -8   5   9       12.22       19.28      7.55 o 
  -7   5   9        9.90       -0.56      5.22 o 
  -6   5   9       33.44       51.72     11.50 o 
  -5   5   9        0.44        6.83      5.64 o 
  -4   5   9       18.06       19.47      8.08 o 
  -3   5   9        0.27       -1.88      4.38 o 
  -2   5   9        5.54       -0.88      5.10 o 
  -1   5   9       48.52       57.74     10.89 o 
   0   5   9        3.55       13.63      6.94 o 
   1   5   9       10.59        6.74      4.46 o 
  -8   6   9        2.83        1.11      4.93 o 
  -7   6   9       17.95       28.88      9.64 o 
  -6   6   9       39.14       35.60      9.64 o 
  -5   6   9        0.96        5.17      6.28 o 
  -4   6   9        1.12        7.53      7.09 o 
  -3   6   9        1.82       -0.94      4.48 o 
  -2   6   9        1.41        4.66      5.00 o 
  -1   6   9        0.26       -3.30      4.11 o 
   0   6   9       45.50       43.16      9.80 o 
  -7   7   9        5.69       17.70      8.52 o 
  -6   7   9       24.79       22.33      8.52 o 
  -5   7   9        2.76       10.44      6.12 o 
  -4   7   9        4.77        8.02      5.43 o 
  -3   7   9        0.22        0.92      5.53 o 
  -2   7   9        1.83        4.13      6.22 o 
  -1   7   9       20.72       11.97      5.60 o 
   0   7   9        8.00        6.12      4.70 o 
  -7   8   9        4.89       11.32      5.37 o 
  -6   8   9        0.14       -2.76      5.34 o 
  -5   8   9       74.75       56.33     11.63 o 
  -4   8   9       53.46       60.46     12.16 o 
  -3   8   9        0.15       -1.70      5.31 o 
  -2   8   9        2.76        8.24      6.29 o 
  -1   8   9        4.56       17.80      8.65 o 
   0   8   9        0.38        9.10      7.12 o 
  -7   9   9        9.09       17.53      8.02 o 
  -6   9   9        0.70       -3.31      5.04 o 
  -5   9   9       17.13       16.90      7.21 o 
  -4   9   9        9.22       13.30      6.67 o 
  -3   9   9       20.04       13.61      6.24 o 
  -2   9   9        1.20        8.14      6.87 o 
  -1   9   9       14.17        3.57      5.00 o 
  -6  10   9        0.87        5.33      3.77 o 
  -5  10   9        5.89        5.99      6.32 o 
  -4  10   9        6.93        6.52      6.49 o 
  -3  10   9        1.94       -2.84      5.51 o 
  -2  10   9       36.87       53.91     11.00 o 
  -1  10   9        5.24       11.36      6.09 o 
  -5  11   9       33.73       41.86     14.60 o 
  -4  11   9        0.06        1.55      4.11 o 
  -3  11   9        1.06        0.56      5.00 o 
  -2  11   9        4.23        9.57      6.77 o 
  -4   0  10       11.76        1.89      5.34 o 
  -4   1  10       26.88       22.44      8.13 o 
                                                 
